# Supplementary material for: (8-Hy­droxy-6-meth­oxy-1-oxo-1H-isochromen-3-yl)methyl formate: a supra­molecular framework
Source: IUCrdata. 2020 Oct 23;5(Pt 10):x201391. doi: 10.1107/S2414314620013917 (PMC9462167; doi:10.1107/S2414314620013917)
Supplement: Supplementary file 1 [file x-05-x201391-sup1.cif]

##############################################################################
#                                                                            #
# This CIF contains the data for a data article accepted for                 #
# publication in IUCrData. It conforms to the requirements of                #
# Notes for Authors for IUCrData, and has been                               #
# peer reviewed under the auspices of IUCrData.                              #
#                                                                            #
# Full details of the Crystallographic Information File format               #
# are given in the paper "The Crystallographic Information File (CIF):       #
# a New Standard Archive File for Crystallography" by S. R. Hall, F. H.      #
# Allen and I. D. Brown [Acta Cryst. (1991), A47, 655-685].                  #
#                                                                            #
# The current version of the core CIF dictionary is obtainable from          #
# ftp://ftp.iucr.org/pub/cif_core.dic.                                       #
#                                                                            #
# Software is freely available for graphical display of the structure(s)     #
# in this CIF. For information consult the CIF software page                 #
# http://www.iucr.org/resources/cif/software.                                #
#                                                                            #
# This file may be used for bona fide research purposes within the           #
# scientific community so long as proper attribution is given to the data    # 
# article from which it was obtained.                                        #
#                                                                            #
##############################################################################
data_I
_database_code_depnum_ccdc_archive 'CCDC 2039333'
_audit_creation_method     'SHELXL-2018/3'
_chemical_name_systematic
;
(8-Hydroxy-6-methoxy-1-oxo-1<i>H</i>-isochromen-3-yl)methyl formate
;
_chemical_name_common     ?
_chemical_formula_moiety     'C12 H10 O6'
_chemical_formula_sum     'C12 H10 O6'
_chemical_formula_iupac     'C12 H10 O6'
_chemical_formula_weight     250.20
_chemical_melting_point     ?
_chemical_absolute_configuration     unk
_space_group_crystal_system     orthorhombic
_space_group_name_H-M_alt     'P c a 21'
_space_group_name_Hall     'P 2c -2ac'
loop_
    _space_group_symop_operation_xyz
    'x, y, z'
    '-x, -y, z+1/2'
    '-x+1/2, y, z+1/2'
    'x+1/2, -y, z'
_cell_length_a     25.006(2)
_cell_length_b     5.0337(6)
_cell_length_c     8.5646(6)
_cell_angle_alpha     90
_cell_angle_beta     90
_cell_angle_gamma     90
_cell_volume     1078.05(17)
_cell_formula_units_Z     4
_cell_measurement_reflns_used     3909
_cell_measurement_theta_min     2.15
_cell_measurement_theta_max     25.75
_cell_measurement_temperature     173(2)
_exptl_crystal_description     block
_exptl_crystal_colour     colorless
_exptl_crystal_size_max     0.500
_exptl_crystal_size_mid     0.500
_exptl_crystal_size_min     0.500
_exptl_crystal_density_diffrn     1.542
_exptl_crystal_density_meas     ?
_exptl_crystal_density_method     ?
_exptl_crystal_F_000     520
_exptl_absorpt_coefficient_mu     0.126
_exptl_absorpt_correction_type     multi-scan
_exptl_absorpt_process_details
;
(MULABS; Spek, 2020)
;
_exptl_absorpt_correction_T_min     0.7632
_exptl_absorpt_correction_T_max     1.0000
_diffrn_ambient_temperature     173(2)
_diffrn_radiation_type     MoK\a
_diffrn_radiation_wavelength     0.71073
_diffrn_radiation_source     'fine-focus sealed tube'
_diffrn_radiation_monochromator     'plane graphite'
_diffrn_measurement_device_type     'STOE IPDS 1'
_diffrn_measurement_device     '1 circle goniometer'
_diffrn_measurement_method     '\f rotation'
_diffrn_detector     'image plate'
_diffrn_detector_area_resol_mean     ?
_diffrn_reflns_number     7630
_diffrn_reflns_av_R_equivalents     0.0697
_diffrn_reflns_av_unetI/netI     0.0597
_diffrn_reflns_theta_min     2.883
_diffrn_reflns_theta_max     26.106
_diffrn_reflns_theta_full     25.242
_diffrn_measured_fraction_theta_max     0.952
_diffrn_measured_fraction_theta_full     0.964
_diffrn_reflns_limit_h_min     -30
_diffrn_reflns_limit_h_max     30
_diffrn_reflns_limit_k_min     -6
_diffrn_reflns_limit_k_max     6
_diffrn_reflns_limit_l_min     -9
_diffrn_reflns_limit_l_max     9
_refine_special_details
;
 Flack x =    0.223(999) by classical fit to all intensities
              1.664(999) from 481 selected quotients (Parsons' method)
 ** Absolute structure cannot be determined reliably **
 The hydroxyl H atom and the C-bound H atoms were included in
calculated positions and treated as riding on their parent O or C atoms.
;
_reflns_number_total     2012
_reflns_number_gt     1249
_reflns_threshold_expression     'I > 2\s(I)'
_refine_ls_structure_factor_coef     Fsqd
_refine_ls_matrix_type     full
_refine_ls_R_factor_all     0.0743
_refine_ls_R_factor_gt     0.0503
_refine_ls_wR_factor_gt     0.1204
_refine_ls_wR_factor_ref     0.1352
_refine_ls_goodness_of_fit_ref     0.908
_refine_ls_restrained_S_all     0.908
_refine_ls_number_reflns     2012
_refine_ls_number_parameters     166
_refine_ls_number_restraints     1
_refine_ls_hydrogen_treatment     constr
_refine_ls_weighting_scheme     calc
_refine_ls_weighting_details
                      'w=1/[\s^2^(Fo^2^)+(0.0852P)^2^] where P=(Fo^2^+2Fc^2^)/3'
_atom_sites_solution_hydrogens     geom
_atom_sites_solution_primary     direct
_atom_sites_solution_secondary     difmap
_refine_ls_shift/su_max     0.000
_refine_ls_shift/su_mean     0.000
_refine_diff_density_max     0.315
_refine_diff_density_min     -0.272
_refine_ls_extinction_method
;
(SHELXL-2018/3; Sheldrick, 2015)
;
_refine_ls_extinction_coef     0.061(11)
_refine_ls_extinction_expression
                                  'Fc^*^=kFc[1+0.001xFc^2^\l^3^/sin(2\q)]^-1/4^'
loop_
    _atom_type_symbol
    _atom_type_description
    _atom_type_scat_dispersion_real
    _atom_type_scat_dispersion_imag
    _atom_type_scat_source
    'C' 'C' 0.0033 0.0016
                         'International Tables Vol C Tables 4.2.6.8 and 6.1.1.4'
    'H' 'H' 0.0000 0.0000
                         'International Tables Vol C Tables 4.2.6.8 and 6.1.1.4'
    'O' 'O' 0.0106 0.0060
                         'International Tables Vol C Tables 4.2.6.8 and 6.1.1.4'
_computing_data_collection
;
EXPOSE in <i>IPDS-I</i> (Stoe & Cie, 2004)
;
_computing_cell_refinement
;
CELL in <i>IPDS-I</i> (Stoe & Cie, 2004)
;
_computing_data_reduction
;
INTEGRATE in <i>IPDS-I</i> (Stoe & Cie, 2004)
;
_computing_structure_solution
;
SHELXS97 (Sheldrick, 2008)
;
_computing_structure_refinement
;
<i>SHELXL2018/3</i> (Sheldrick, 2015)
;
_computing_molecular_graphics
;
Mercury (Macrae <i>et al.</i>,  2020)
;
_computing_publication_material
;
<i>SHELXL2018/3</i> (Sheldrick, 2015), PLATON (Spek, 2020) and
publcif (Westrip, 2010)
;
loop_
    _atom_site_type_symbol
    _atom_site_label
    _atom_site_fract_x
    _atom_site_fract_y
    _atom_site_fract_z
    _atom_site_U_iso_or_equiv
    _atom_site_adp_type
    _atom_site_calc_flag
    _atom_site_occupancy
    _atom_site_disorder_assembly
    _atom_site_disorder_group
    O O1 0.68528(13) 0.9547(7) -0.0918(5) 0.0500(9) Uani d 1 . .
    O O2 0.75876(11) 0.7819(6) 0.0089(4) 0.0461(9) Uani d 1 . .
    O O3 0.58898(11) 0.0468(7) 0.3437(5) 0.0511(10) Uani d 1 . .
    O O4 0.59095(13) 0.7730(7) -0.0142(5) 0.0531(10) Uani d 1 . .
    H H40 0.613134 0.862673 -0.065697 0.080 Uiso calc 1 . .
    O O5 0.86682(12) 0.4224(8) 0.1774(5) 0.0657(12) Uani d 1 . .
    O O6 0.94909(14) 0.5664(9) 0.1136(6) 0.0732(13) Uani d 1 . .
    C C1 0.70366(17) 0.7848(9) -0.0037(6) 0.0433(11) Uani d 1 . .
    C C3 0.78373(18) 0.5948(9) 0.1006(7) 0.0428(12) Uani d 1 . .
    C C4 0.75774(17) 0.4136(9) 0.1838(6) 0.0443(12) Uani d 1 . .
    H H4 0.776871 0.288244 0.245052 0.053 Uiso calc 1 . .
    C C5 0.67032(17) 0.2286(9) 0.2657(6) 0.0438(11) Uani d 1 . .
    H H5 0.687823 0.104223 0.331620 0.053 Uiso calc 1 . .
    C C6 0.61467(17) 0.2302(9) 0.2549(7) 0.0434(12) Uani d 1 . .
    C C7 0.58804(17) 0.4147(10) 0.1602(7) 0.0455(12) Uani d 1 . .
    H H7 0.550100 0.414965 0.154550 0.055 Uiso calc 1 . .
    C C8 0.61731(18) 0.5950(9) 0.0759(6) 0.0437(13) Uani d 1 . .
    C C9 0.67425(17) 0.5970(9) 0.0848(7) 0.0399(11) Uani d 1 . .
    C C10 0.69987(16) 0.4093(9) 0.1799(7) 0.0411(11) Uani d 1 . .
    C C11 0.53177(17) 0.0277(11) 0.3310(8) 0.0614(15) Uani d 1 . .
    H H11C 0.518847 -0.116607 0.397911 0.092 Uiso calc 1 . .
    H H11B 0.521957 -0.008880 0.222346 0.092 Uiso calc 1 . .
    H H11A 0.515514 0.195648 0.364158 0.092 Uiso calc 1 . .
    C C12 0.84306(18) 0.6344(10) 0.0911(7) 0.0493(13) Uani d 1 . .
    H H12B 0.855082 0.629778 -0.019002 0.059 Uiso calc 1 . .
    H H12A 0.853189 0.807981 0.136752 0.059 Uiso calc 1 . .
    C C13 0.92037(19) 0.4136(14) 0.1770(10) 0.0726(19) Uani d 1 . .
    H H13 0.936777 0.272176 0.232693 0.087 Uiso calc 1 . .
loop_
    _atom_site_aniso_label
    _atom_site_aniso_U_11
    _atom_site_aniso_U_22
    _atom_site_aniso_U_33
    _atom_site_aniso_U_12
    _atom_site_aniso_U_13
    _atom_site_aniso_U_23
    O1 0.0486(18) 0.0487(18) 0.053(2) 0.0019(15) -0.0012(16) 0.0089(19)
    O2 0.0381(16) 0.0448(17) 0.055(2) -0.0039(13) -0.0010(15) 0.0043(17)
    O3 0.0330(15) 0.0564(19) 0.064(3) -0.0051(14) 0.0021(16) 0.0138(19)
    O4 0.0425(17) 0.055(2) 0.062(3) 0.0046(16) -0.0054(17) 0.0109(19)
    O5 0.0318(16) 0.076(2) 0.089(3) -0.0021(17) -0.002(2) 0.026(2)
    O6 0.040(2) 0.099(3) 0.080(3) -0.012(2) 0.0013(19) 0.016(3)
    C1 0.036(2) 0.046(3) 0.048(3) 0.0014(19) 0.001(2) -0.001(2)
    C3 0.035(2) 0.045(2) 0.048(3) 0.003(2) -0.002(2) -0.002(2)
    C4 0.038(2) 0.044(2) 0.051(3) 0.0004(19) -0.004(2) -0.002(2)
    C5 0.034(2) 0.044(2) 0.053(3) -0.001(2) -0.004(2) 0.002(2)
    C6 0.038(2) 0.039(2) 0.053(3) -0.0005(19) 0.002(2) 0.001(2)
    C7 0.035(2) 0.048(2) 0.053(4) -0.003(2) -0.003(2) -0.002(2)
    C8 0.036(2) 0.044(3) 0.052(4) 0.003(2) -0.002(2) 0.001(2)
    C9 0.033(2) 0.038(2) 0.049(3) 0.0002(19) -0.001(2) 0.001(2)
    C10 0.035(2) 0.041(2) 0.048(3) 0.0008(18) 0.000(2) -0.001(2)
    C11 0.031(2) 0.073(3) 0.080(4) -0.011(2) -0.001(3) 0.013(3)
    C12 0.036(2) 0.055(3) 0.057(4) 0.000(2) -0.002(2) 0.005(3)
    C13 0.031(3) 0.088(4) 0.098(6) 0.000(3) -0.003(3) 0.021(4)
_geom_special_details
;
 All esds (except the esd in the dihedral angle between two l.s. planes)
 are estimated using the full covariance matrix.  The cell esds are taken
 into account individually in the estimation of esds in distances, angles
 and torsion angles; correlations between esds in cell parameters are only
 used when they are defined by crystal symmetry.  An approximate (isotropic)
 treatment of cell esds is used for estimating esds involving l.s. planes.
;
loop_
    _geom_bond_atom_site_label_1
    _geom_bond_atom_site_label_2
    _geom_bond_site_symmetry_2
    _geom_bond_distance
    _geom_bond_publ_flag
    O1 C1 . 1.230(6) ?
    O2 C3 . 1.376(6) ?
    O2 C1 . 1.382(5) ?
    O3 C6 . 1.358(6) ?
    O3 C11 . 1.438(5) ?
    O4 C8 . 1.354(6) ?
    O4 H40 . 0.8400 ?
    O5 C13 . 1.340(6) ?
    O5 C12 . 1.428(6) ?
    O6 C13 . 1.184(7) ?
    C1 C9 . 1.417(7) ?
    C3 C4 . 1.327(7) ?
    C3 C12 . 1.499(6) ?
    C4 C10 . 1.447(6) ?
    C4 H4 . 0.9500 ?
    C5 C10 . 1.383(7) ?
    C5 C6 . 1.395(6) ?
    C5 H5 . 0.9500 ?
    C6 C7 . 1.401(7) ?
    C7 C8 . 1.371(7) ?
    C7 H7 . 0.9500 ?
    C8 C9 . 1.426(6) ?
    C9 C10 . 1.402(7) ?
    C11 H11C . 0.9800 ?
    C11 H11B . 0.9800 ?
    C11 H11A . 0.9800 ?
    C12 H12B . 0.9900 ?
    C12 H12A . 0.9900 ?
    C13 H13 . 0.9500 ?
loop_
    _geom_angle_atom_site_label_1
    _geom_angle_atom_site_label_2
    _geom_angle_atom_site_label_3
    _geom_angle_site_symmetry_1
    _geom_angle_site_symmetry_3
    _geom_angle
    _geom_angle_publ_flag
    C3 O2 C1 . . 120.3(4) ?
    C6 O3 C11 . . 118.3(4) ?
    C8 O4 H40 . . 109.5 ?
    C13 O5 C12 . . 116.1(4) ?
    O1 C1 O2 . . 115.3(4) ?
    O1 C1 C9 . . 126.7(4) ?
    O2 C1 C9 . . 117.9(4) ?
    C4 C3 O2 . . 123.7(4) ?
    C4 C3 C12 . . 127.2(5) ?
    O2 C3 C12 . . 109.1(4) ?
    C3 C4 C10 . . 119.2(5) ?
    C3 C4 H4 . . 120.4 ?
    C10 C4 H4 . . 120.4 ?
    C10 C5 C6 . . 119.6(5) ?
    C10 C5 H5 . . 120.2 ?
    C6 C5 H5 . . 120.2 ?
    O3 C6 C5 . . 115.5(4) ?
    O3 C6 C7 . . 123.4(4) ?
    C5 C6 C7 . . 121.1(4) ?
    C8 C7 C6 . . 119.3(4) ?
    C8 C7 H7 . . 120.3 ?
    C6 C7 H7 . . 120.3 ?
    O4 C8 C7 . . 118.6(4) ?
    O4 C8 C9 . . 120.8(4) ?
    C7 C8 C9 . . 120.6(4) ?
    C10 C9 C1 . . 121.5(4) ?
    C10 C9 C8 . . 118.8(4) ?
    C1 C9 C8 . . 119.6(4) ?
    C5 C10 C9 . . 120.5(4) ?
    C5 C10 C4 . . 122.1(4) ?
    C9 C10 C4 . . 117.4(4) ?
    O3 C11 H11C . . 109.5 ?
    O3 C11 H11B . . 109.5 ?
    H11C C11 H11B . . 109.5 ?
    O3 C11 H11A . . 109.5 ?
    H11C C11 H11A . . 109.5 ?
    H11B C11 H11A . . 109.5 ?
    O5 C12 C3 . . 106.5(4) ?
    O5 C12 H12B . . 110.4 ?
    C3 C12 H12B . . 110.4 ?
    O5 C12 H12A . . 110.4 ?
    C3 C12 H12A . . 110.4 ?
    H12B C12 H12A . . 108.6 ?
    O6 C13 O5 . . 125.8(6) ?
    O6 C13 H13 . . 117.1 ?
    O5 C13 H13 . . 117.1 ?
loop_
    _geom_torsion_atom_site_label_1
    _geom_torsion_atom_site_label_2
    _geom_torsion_atom_site_label_3
    _geom_torsion_atom_site_label_4
    _geom_torsion_site_symmetry_1
    _geom_torsion_site_symmetry_2
    _geom_torsion_site_symmetry_3
    _geom_torsion_site_symmetry_4
    _geom_torsion
    _geom_torsion_publ_flag
    C3 O2 C1 O1 . . . . -178.0(4) ?
    C3 O2 C1 C9 . . . . 2.3(6) ?
    C1 O2 C3 C4 . . . . -1.6(7) ?
    C1 O2 C3 C12 . . . . 179.1(4) ?
    O2 C3 C4 C10 . . . . -0.2(8) ?
    C12 C3 C4 C10 . . . . 179.0(5) ?
    C11 O3 C6 C5 . . . . -176.5(5) ?
    C11 O3 C6 C7 . . . . 4.8(8) ?
    C10 C5 C6 O3 . . . . -179.7(5) ?
    C10 C5 C6 C7 . . . . -1.0(8) ?
    O3 C6 C7 C8 . . . . 179.2(5) ?
    C5 C6 C7 C8 . . . . 0.6(8) ?
    C6 C7 C8 O4 . . . . -179.6(5) ?
    C6 C7 C8 C9 . . . . -0.5(8) ?
    O1 C1 C9 C10 . . . . 179.0(5) ?
    O2 C1 C9 C10 . . . . -1.4(7) ?
    O1 C1 C9 C8 . . . . -0.1(8) ?
    O2 C1 C9 C8 . . . . 179.5(4) ?
    O4 C8 C9 C10 . . . . 179.9(5) ?
    C7 C8 C9 C10 . . . . 0.8(8) ?
    O4 C8 C9 C1 . . . . -1.0(8) ?
    C7 C8 C9 C1 . . . . 179.9(5) ?
    C6 C5 C10 C9 . . . . 1.3(8) ?
    C6 C5 C10 C4 . . . . -178.7(5) ?
    C1 C9 C10 C5 . . . . 179.7(5) ?
    C8 C9 C10 C5 . . . . -1.2(8) ?
    C1 C9 C10 C4 . . . . -0.3(8) ?
    C8 C9 C10 C4 . . . . 178.8(5) ?
    C3 C4 C10 C5 . . . . -178.9(5) ?
    C3 C4 C10 C9 . . . . 1.1(8) ?
    C13 O5 C12 C3 . . . . 176.8(5) ?
    C4 C3 C12 O5 . . . . 5.5(8) ?
    O2 C3 C12 O5 . . . . -175.2(4) ?
    C12 O5 C13 O6 . . . . 0.9(12) ?
loop_
    _geom_hbond_atom_site_label_D
    _geom_hbond_atom_site_label_H
    _geom_hbond_atom_site_label_A
    _geom_hbond_site_symmetry_A
    _geom_hbond_distance_DH
    _geom_hbond_distance_HA
    _geom_hbond_distance_DA
    _geom_hbond_angle_DHA
    _geom_hbond_publ_flag
    O4 H40 O1 . 0.84 1.88 2.616(5) 146 yes
    C4 H4 O1 3_645 0.95 2.38 3.326(6) 173 yes
    C5 H5 O2 3_645 0.95 2.59 3.541(6) 176 yes
    C7 H7 O6 4_465 0.95 2.55 3.499(5) 175 yes
    C11 H11C O6 3_645 0.98 2.57 3.388(8) 141 yes
    C12 H12B Cg 3_654 0.99 2.88 3.788(6) 153 yes
_shelx_space_group_comment
;
The symmetry employed for this shelxl refinement is uniquely defined
by the following loop, which should always be used as a source of
symmetry information in preference to the above space-group names.
They are only intended as comments.
;
_shelx_estimated_absorpt_T_min     0.940
_shelx_estimated_absorpt_T_max     0.940
_shelx_hkl_file
;
  -6  -2  -5   -5.57    9.32
   6  -2   5    2.08    6.84
  -6  -2   5    0.70    8.90
  -6  -2   4   -2.06    8.98
  -6  -2  -4   -0.06    6.52
   6  -2  -4   -1.98    6.78
   6  -2   4   -4.61    6.95
  -6  -2  -3    4.05    6.47
  -6  -2   3    3.84    9.08
   6  -2  -3    7.01    9.65
   6  -2   3    0.03    6.88
   6  -2   2   -1.92    7.05
   6  -2  -2    6.23    6.77
  -6  -2  -2    6.35    6.63
  -6  -2   2   -2.64    9.21
  -6  -2  -1   64.25    8.26
   6  -2   1   56.78    8.32
   6  -2  -1   47.80    8.13
  -6  -2   1   46.77   10.33
  -6  -2   0   33.81    7.61
   6  -2   0   35.88    8.21
  -6  -1   7    3.04    9.30
   6  -1   7    2.88    6.90
  -6  -1  -7    9.95    6.60
  -6  -1   6    8.36    9.08
   6  -1   6    2.56    6.84
   6  -1  -6   -1.28    6.73
  -6  -1  -6    4.94    6.68
   6  -1  -5   -4.91    6.59
  -6  -1  -5   -3.92    9.27
  -6  -1   5    3.29    6.24
   6  -1   5   -2.59    6.79
  -6  -1  -4    7.33    6.52
   6  -1   4   -3.00    6.72
   6  -1  -4    1.91    9.37
  -6  -1   4    3.81    6.39
  -6  -1  -3    5.61    6.90
   6  -1   3    5.45    6.94
   6  -1  -3    5.94    6.79
  -6  -1   3   14.30    6.44
  -6  -1   2   20.19    9.47
   6  -1   2    4.91    7.11
   6  -1  -2   14.32    6.93
  -6  -1  -2   13.79    6.98
  -6  -1   1   39.44    9.40
   6  -1   1   15.14    7.19
  -6  -1  -1    5.15    6.95
   6  -1  -1   16.07    7.12
  -6  -1   0    9.44    8.92
   6  -1   0   -1.45    6.57
  -6   0  -8    0.04    6.63
  -6   0   7   -1.75    6.53
  -6   0  -7   -6.19    9.48
  -6   0   6    7.72    6.83
  -6   0  -6    7.95    6.85
  -6   0   5    1.81    6.43
  -6   0  -5    3.05    6.54
  -6   0   4    5.38    6.44
  -6   0  -4    5.44    9.47
  -6   0   3   12.26    7.03
  -6   0  -3   24.42    7.05
  -6   0   2   11.37    7.03
  -6   0  -2   34.95    7.18
  -6   0  -1   23.27    7.16
  -6   0   1   25.09    7.02
  -6   0   0  215.76   11.12
  -5  -6   5    6.59    6.97
  -5  -6  -5    5.08    6.95
   5  -6  -4    4.28    7.21
   5  -6   4    7.78    7.50
  -5  -6   4    4.44    7.21
  -5  -6  -4   16.12    7.20
  -5  -6   3    1.80    6.86
   5  -6   3    1.54    9.82
   5  -6  -3    3.29    6.69
  -5  -6  -3    3.10    6.68
  -5  -6  -2    2.59    9.43
  -5  -6   2   -4.45    6.73
   5  -6   2   -3.06    6.91
   5  -6  -2   -0.11    6.59
   5  -6   1   -6.21    9.58
  -5  -6   1    1.55    9.36
  -5  -6  -1   -1.33    6.73
   5  -6  -1   -1.10    9.40
   5  -6   0    2.54    6.94
  -5  -6   0    4.36    6.87
  -5  -5 -11    3.38    6.49
  -5  -5  11   -0.85    6.79
  -5  -5 -10    1.76    6.57
   5  -5 -10    4.86    6.81
  -5  -5  10    1.13    9.44
   5  -5  10    0.57    9.73
   5  -5  -9    1.84    6.83
  -5  -5  -9    2.93    9.25
  -5  -5   9    6.50    6.62
   5  -5   9    4.83    6.96
   5  -5  -8   14.03    7.51
   5  -5   8    7.61    7.45
  -5  -5   8    7.53    7.09
  -5  -5  -8    9.80    9.59
   5  -5  -7    3.24    6.81
  -5  -5  -7    4.74    9.12
  -5  -5   7    2.73    6.56
   5  -5   7    9.22    9.66
  -5  -5   6   15.69    7.31
  -5  -5  -6   23.36    6.97
   5  -5  -6   27.88    7.34
   5  -5   6   23.53    7.53
   5  -5  -5    6.60    6.97
  -5  -5   5    9.50    9.29
  -5  -5  -5    9.09    6.47
   5  -5   5    8.88    9.77
   5  -5   4    6.05    6.77
  -5  -5  -4    5.64    8.99
  -5  -5   4   -4.40    6.58
   5  -5  -4    0.96    6.54
  -5  -5   3    4.78    9.15
   5  -5   3   15.07    9.49
  -5  -5  -3    2.61    9.21
   5  -5  -3    4.03    6.54
  -5  -5  -2    6.63    6.41
  -5  -5   2    4.01    6.54
   5  -5   2    3.25    6.76
   5  -5  -2    6.36    9.29
  -5  -5  -1    4.28    6.34
   5  -5   1    4.06    9.38
   5  -5  -1    4.77    6.51
  -5  -5   1   -2.28    6.47
   5  -5   0    1.41    6.39
  -5  -5   0    1.17    8.91
  -5  -4 -14    8.19    6.64
  -5  -4  14    8.29    9.64
  -5  -4  13   12.00    6.82
   5  -4  13    2.15    7.02
  -5  -4 -13   11.22    9.18
   5  -4 -13    8.14    7.40
   5  -4  12    1.34    6.70
  -5  -4 -12   -0.48    6.51
   5  -4 -12    3.46    6.93
  -5  -4  12    4.58    6.60
  -5  -4 -11    1.14    8.92
   5  -4 -11    4.85    6.86
   5  -4  11    0.10    6.74
  -5  -4  11   -0.98    6.58
  -5  -4 -10    5.02    6.27
   5  -4  10   -2.62    6.76
   5  -4 -10   -3.85    9.65
  -5  -4  10   -2.66    9.05
   5  -4   9    5.25    6.76
   5  -4  -9    7.01    6.80
  -5  -4  -9    4.08    6.37
  -5  -4   9    5.06    6.57
  -5  -4  -8    3.94    8.87
  -5  -4   8    7.85    8.96
   5  -4   8    3.37    9.36
   5  -4  -8    2.71    6.69
  -5  -4   7   20.35    6.71
  -5  -4  -7   18.08    9.03
   5  -4   7    9.32    7.03
   5  -4  -7   16.78    7.06
  -5  -4  -6   14.46    8.92
   5  -4  -6   12.46    6.89
   5  -4   6    8.44    9.63
  -5  -4   6    6.32    6.64
   5  -4   5   10.58    6.99
  -5  -4  -5   12.47    8.86
   5  -4  -5    9.51    6.82
  -5  -4   5   15.40    6.44
  -5  -4   4    5.01    6.28
   5  -4   4    1.81    6.77
   5  -4  -4    6.96    6.42
  -5  -4  -4    4.38    8.83
   5  -4   3    4.09    6.46
  -5  -4  -3    2.79    8.53
   5  -4  -3   -2.59    6.55
  -5  -4   3    4.87    8.64
   5  -4   2    3.52    6.56
   5  -4  -2    0.17    9.24
  -5  -4  -2    4.33    6.15
  -5  -4   2    4.34    6.15
  -5  -4   1   -1.21    6.11
   5  -4  -1    3.03    9.09
   5  -4   1    5.97    9.00
  -5  -4  -1    1.84    6.08
   5  -4   0   -0.04    6.40
  -5  -4   0    5.14    8.52
   5  -3  16   -0.21    6.79
  -5  -3  16    8.31    9.50
   5  -3 -15   15.60    6.93
  -5  -3  15    7.50    6.79
   5  -3  15    5.85    6.88
  -5  -3 -15   -0.17    9.38
  -5  -3  14    3.86    6.50
   5  -3  14   -2.64    6.49
  -5  -3 -14   -1.39    6.35
   5  -3 -14    2.14    6.64
   5  -3  13   -2.48    6.63
   5  -3 -13   -2.25    6.80
  -5  -3 -13   -3.72    6.38
  -5  -3  13    0.52    6.54
   5  -3 -12    5.96    6.76
  -5  -3  12    1.40    9.08
  -5  -3 -12    1.34    6.28
   5  -3  12    6.35    9.20
  -5  -3 -11   -2.52    6.42
  -5  -3  11    2.43    6.27
   5  -3  11    0.91    6.51
   5  -3 -11    8.82    9.31
   5  -3 -10    3.25    6.59
  -5  -3 -10    0.24    6.34
  -5  -3  10    8.78    6.23
   5  -3  10    3.69    6.62
   5  -3  -9   -0.28    6.53
  -5  -3  -9    3.44    8.64
  -5  -3   9   -7.03    8.82
   5  -3   9    0.15    9.14
   5  -3  -8    3.07    9.09
  -5  -3   8    4.71    6.11
  -5  -3  -8   -2.29    6.25
   5  -3   8    3.80    6.54
  -5  -3  -7   28.18    6.38
   5  -3   7   14.26    9.61
   5  -3  -7   26.86    9.34
  -5  -3   7   16.58    6.63
   5  -3   6   10.81    6.54
  -5  -3   6   10.63    6.04
   5  -3  -6   13.96    9.02
  -5  -3  -6    8.89    6.26
   5  -3   5    5.60    9.11
   5  -3  -5   -1.33    8.84
  -5  -3  -5    6.27    6.04
  -5  -3   5   -1.32    6.02
   5  -3   4    4.68    6.43
  -5  -3  -4    5.02    6.01
   5  -3  -4    7.63    8.87
  -5  -3   4    3.06    8.43
   5  -3   3    5.78    6.46
  -5  -3   3    5.99    5.88
  -5  -3  -3    6.19    5.82
   5  -3  -3   -0.41    6.42
   5  -3   2    9.77    6.61
   5  -3  -2   16.93    6.53
  -5  -3   2    7.53    6.09
  -5  -3  -2   13.81    8.54
  -5  -3   1    1.77    5.95
  -5  -3  -1    3.50    5.91
   5  -3  -1    6.87    6.38
   5  -3   1    3.59    6.49
   5  -3   0    0.97    9.02
  -5  -3   0   -1.43    5.79
  -5  -2  17   -2.50    9.76
   5  -2  17    4.85    6.59
   5  -2 -17    8.14    6.96
  -5  -2 -17    1.53    6.71
   5  -2  16    1.80    6.47
  -5  -2 -16    0.39    6.43
   5  -2 -16   -1.30    6.70
  -5  -2  16    2.99    9.28
   5  -2  15    5.47    6.48
   5  -2 -15    0.73    9.31
  -5  -2 -15   -1.74    6.37
  -5  -2  15   -2.02    6.62
  -5  -2 -14    5.79    6.33
   5  -2  14    2.06    6.45
  -5  -2  14   -1.84    6.42
   5  -2 -14   -0.02    6.59
  -5  -2 -13   12.64    9.17
   5  -2 -13    0.84    6.76
  -5  -2  13    2.77    6.80
   5  -2  13    5.08    9.26
   5  -2 -12    4.04    8.97
  -5  -2  12    1.61    8.85
  -5  -2 -12    4.53    6.22
   5  -2  12    4.20    6.28
   5  -2  11    0.31    6.64
   5  -2 -11    5.62    6.40
  -5  -2  11    6.60    8.84
  -5  -2 -11    8.35    8.82
  -5  -2  10    2.78    6.12
   5  -2  10    2.39    6.48
  -5  -2 -10   -0.86    6.33
   5  -2 -10    0.35    8.95
  -5  -2   9    1.85    6.22
  -5  -2  -9    1.46    6.33
   5  -2  -9    2.42    6.35
   5  -2   9    5.40    9.11
   5  -2   8   -1.98    6.32
  -5  -2   8   -2.48    5.98
   5  -2  -8   -2.35    6.24
  -5  -2  -8   -5.06    8.70
  -5  -2  -7   12.36    6.20
   5  -2   7    2.93    9.12
   5  -2  -7    9.47    6.37
  -5  -2   7    8.55    6.19
  -5  -2  -6   -0.30    6.19
  -5  -2   6    9.92    8.31
   5  -2  -6    6.06    6.28
   5  -2   6    6.14    6.38
  -5  -2  -5   17.98    6.36
  -5  -2   5   20.68    6.25
   5  -2  -5   14.38    6.59
   5  -2   5   17.52    6.63
  -5  -2  -4    5.35    8.63
  -5  -2   4    7.71    8.21
   5  -2   4    1.28    6.37
   5  -2  -4    8.82    6.26
   5  -2  -3   13.08    6.49
   5  -2   3   17.58    6.55
  -5  -2  -3   19.73    8.69
  -5  -2   3   10.84    6.06
  -5  -2  -2   52.25    6.64
   5  -2   2   61.46    9.49
  -5  -2   2   52.98    6.70
   5  -2  -2   45.32    7.31
  -5  -2   1  118.57   10.09
   5  -2  -1  146.60   10.32
  -5  -2  -1  155.26    8.28
   5  -2   1  123.41    8.52
  -5  -2   0  218.97    9.40
   5  -2   0  215.14    9.99
  -5  -1 -18   -1.32    9.24
  -5  -1  18    2.75    6.62
   5  -1 -17    7.40    6.65
  -5  -1 -17   11.36    9.15
  -5  -1  17    4.59    6.66
   5  -1  17   -6.39    6.71
   5  -1 -16    7.91    6.43
  -5  -1  16    3.26    6.47
  -5  -1 -16    4.38    6.53
   5  -1  16   -1.62    6.45
   5  -1  15    7.58    9.05
  -5  -1 -15    1.48    6.50
  -5  -1  15    3.69    6.65
   5  -1 -15   10.83    6.39
   5  -1 -14   11.30    9.04
  -5  -1 -14    7.58    6.45
   5  -1  14    2.27    9.16
  -5  -1  14    8.59    6.57
  -5  -1 -13   10.23    9.12
   5  -1  13    7.19    6.52
   5  -1 -13    5.24    6.48
  -5  -1  13    3.44    8.97
   5  -1 -12  112.84    8.34
  -5  -1  12  118.85    8.28
   5  -1  12   72.33    8.94
  -5  -1 -12  109.79    8.67
   5  -1 -11   65.84    7.31
  -5  -1  11   50.07    7.30
  -5  -1 -11   56.13    7.28
   5  -1  11   23.80    7.58
   5  -1  10   14.84    6.63
   5  -1 -10   22.54    6.58
  -5  -1  10   23.95    6.51
  -5  -1 -10   23.84    6.95
  -5  -1  -9    8.56    8.84
  -5  -1   9   -2.18    8.46
   5  -1   9    2.17    6.33
   5  -1  -9    3.55    6.07
  -5  -1   8    6.12    6.09
   5  -1   8   -1.37    9.02
  -5  -1  -8    5.83    8.80
   5  -1  -8    4.10    6.27
  -5  -1  -7   13.68    6.37
  -5  -1   7   13.72    8.44
   5  -1   7    9.47    6.32
   5  -1  -7   12.73    8.77
  -5  -1   6    2.67    5.82
   5  -1   6    4.42    6.17
  -5  -1  -6    1.11    6.06
   5  -1  -6    4.94    8.50
  -5  -1   5    4.93    5.82
  -5  -1  -5    0.27    5.96
   5  -1   5    4.85    8.70
   5  -1  -5   -6.50    8.47
   5  -1   4    1.63    6.23
  -5  -1  -4    2.18    5.94
  -5  -1   4    1.69    8.29
   5  -1  -4   -4.95    8.46
   5  -1  -3   38.13    6.55
  -5  -1  -3   40.23    8.93
   5  -1   3   42.46    9.10
  -5  -1   3   40.91    6.48
  -5  -1   2   64.13    6.58
   5  -1  -2   63.19    7.14
   5  -1   2   50.12    7.17
  -5  -1  -2   69.12    9.12
  -5  -1  -1   72.95    6.88
   5  -1   1   65.70    7.25
   5  -1  -1   64.77    7.30
  -5  -1   1   66.02    8.99
   5  -1   0   -3.67    8.55
  -5  -1   0    0.48    5.79
  -5   0 -18   -4.63    6.57
  -5   0  18   14.46    9.24
  -5   0 -17    0.76    6.58
  -5   0  17    4.06    6.48
  -5   0  16   -1.38    6.27
  -5   0 -16   -3.92    6.30
  -5   0  15    7.35    6.52
  -5   0 -15    3.43    6.64
  -5   0 -14   19.65    9.17
  -5   0  14   11.92    6.51
  -5   0  13   -0.48    6.28
  -5   0 -13    5.84    6.38
  -5   0  12    4.09    8.63
  -5   0 -12   -2.04    6.29
  -5   0 -11    1.37    6.22
  -5   0  11    0.42    6.19
  -5   0 -10   14.54    8.97
  -5   0  10   13.98    6.34
  -5   0   9    8.00    6.16
  -5   0  -9   12.79    6.36
  -5   0   8    2.90    8.34
  -5   0  -8    2.27    6.16
  -5   0  -7    7.48    6.39
  -5   0   7    4.52    6.08
  -5   0   6   22.69    8.70
  -5   0  -6   32.81    9.00
  -5   0   5   11.79    6.10
  -5   0  -5   14.53    8.95
  -5   0   4    4.64    5.80
  -5   0  -4    1.44    6.09
  -5   0   3   60.27    8.91
  -5   0  -3   52.70    6.91
  -5   0  -2  147.13    8.10
  -5   0   2  123.11    8.00
  -5   0  -1    7.13    6.20
  -5   0   1    2.29    5.99
  -5   0   0 1452.33   21.71
  -4  -8  -3    0.37    6.41
  -4  -8   3    0.51    9.71
   4  -8  -2   17.62   11.02
   4  -8   2   22.33    7.70
  -4  -8   2    3.11    9.71
  -4  -8  -2    1.05    6.73
  -4  -8   1    0.92    6.77
   4  -8  -1   39.06   11.72
  -4  -8  -1   -3.18    6.90
   4  -8   1   49.84    8.99
  -4  -8   0   -3.23    6.83
   4  -8   0   37.12   11.39
   4  -7 -11   17.32    7.37
  -4  -7 -11   13.44    9.85
  -4  -7 -11    6.67    7.04
   4  -7  11   13.08    9.40
  -4  -7  11   10.12    9.82
  -4  -7 -10    4.17    9.25
   4  -7  10    0.13    6.30
   4  -7 -10    4.08    6.53
  -4  -7 -10   -1.54    6.45
  -4  -7  10    0.30    6.59
   4  -7   9    1.52    6.41
  -4  -7  -9   -3.23    9.48
  -4  -7   9    2.64    6.60
   4  -7  -9    2.25    6.67
   4  -7   8    1.66    6.68
  -4  -7   8    2.27    9.42
   4  -7  -8    5.98    9.50
  -4  -7  -8    0.99    6.73
  -4  -7   7    5.33    9.15
  -4  -7  -7   -2.06    6.62
   4  -7  -7    2.82    6.52
   4  -7   7    5.07    9.16
  -4  -7  -6   -0.90    9.20
   4  -7   6    2.61    9.33
  -4  -7   6    1.82    6.43
   4  -7  -6    2.71    9.27
  -4  -7   5    5.96    7.06
   4  -7  -5   20.39    6.94
  -4  -7  -5   14.82    6.87
   4  -7   5   16.98    9.87
  -4  -7  -4    2.82    6.60
   4  -7   4    5.79    9.41
  -4  -7   4    5.65    9.17
   4  -7  -4    4.49    6.72
   4  -7   3    2.73    6.76
  -4  -7  -3    3.31    6.47
   4  -7  -3    2.20    9.25
  -4  -7   3    1.87    8.98
   4  -7   2   19.14    7.48
  -4  -7   2   14.57    9.58
  -4  -7  -2   11.15    9.66
   4  -7  -2   11.83    9.91
   4  -7   1   10.95    7.02
   4  -7  -1   11.79    9.63
  -4  -7   1   12.61    9.35
  -4  -7  -1   11.06    9.33
   4  -7   0   -3.06    6.57
  -4  -7   0    3.79    8.90
   4  -6  15    1.85    6.55
   4  -6 -15   -2.11    9.53
  -4  -6 -15   -4.32    8.95
  -4  -6  15    2.08    6.48
  -4  -6 -15    2.51    6.36
  -4  -6  14    5.84    6.58
   4  -6  14    2.51    9.41
  -4  -6 -14    9.07    8.96
   4  -6 -14    3.56    6.81
  -4  -6 -14    2.87    9.29
  -4  -6  13   22.07    9.40
   4  -6  13   12.45    7.38
   4  -6 -13   25.36    9.88
  -4  -6 -13   18.54    6.92
  -4  -6 -13   28.33    9.41
  -4  -6  12    4.75    6.26
   4  -6  12   -1.80    9.24
  -4  -6 -12   -1.46    6.46
   4  -6 -12    4.32    9.13
   4  -6 -11   -4.41    6.49
  -4  -6 -11    6.67    6.34
   4  -6  11   -0.68    6.53
  -4  -6  11    2.03    6.19
   4  -6 -10    1.88    6.39
  -4  -6  10    5.70    8.79
   4  -6  10    1.40    6.59
  -4  -6 -10   -4.16    6.54
   4  -6   9    5.13    9.20
   4  -6  -9    1.16    6.24
  -4  -6   9   -0.37    6.20
  -4  -6  -9    2.62    6.44
   4  -6   8   -3.63    9.28
  -4  -6   8    1.30    6.13
  -4  -6  -8   -0.74    6.35
   4  -6  -8    3.43    8.80
   4  -6  -7    3.06    6.31
  -4  -6   7    2.93    6.21
  -4  -6  -7    0.46    6.56
   4  -6   7    3.38    9.40
  -4  -6  -6    0.75    6.21
  -4  -6   6   -2.02    6.23
   4  -6  -6    2.51    6.10
   4  -6   6   -3.74    9.25
  -4  -6   5    0.04    6.23
   4  -6   5   -1.18    9.23
   4  -6  -5    0.06    6.25
  -4  -6  -5    0.11    6.29
   4  -6  -4   -2.10    8.79
  -4  -6   4    0.21    6.25
   4  -6   4    1.97    9.25
  -4  -6  -4    1.66    6.28
   4  -6   3    0.99    9.03
  -4  -6  -3   -0.97    8.92
  -4  -6   3    3.85    6.24
   4  -6  -3    2.75    8.76
   4  -6   2    3.72    9.01
   4  -6  -2    3.86    6.15
  -4  -6  -2   -0.44    8.92
  -4  -6   2    2.32    6.15
  -4  -6  -1    3.73    8.92
   4  -6   1    8.91    6.44
   4  -6  -1    6.19    6.48
  -4  -6   1    8.60    6.32
   4  -6   0    7.75    6.55
  -4  -6   0   11.00    6.52
  -4  -5 -18    3.51    6.25
   4  -5 -18   -0.64    6.88
  -4  -5 -18    2.27    6.43
  -4  -5  18    8.99    6.49
  -4  -5  17   -2.18    9.27
  -4  -5 -17    5.67    6.21
   4  -5 -17   -6.15    9.67
   4  -5  17   -1.44    6.67
  -4  -5 -17   -0.33    6.34
  -4  -5 -16   -2.88    6.24
   4  -5 -16   -0.05    9.40
   4  -5  16    4.55    6.46
  -4  -5 -16   -4.07    6.15
  -4  -5  16    2.57    6.31
   4  -5  15    9.22    9.46
  -4  -5 -15    7.26    8.94
  -4  -5  15   16.22    6.55
   4  -5 -15   15.79    6.88
  -4  -5 -15    8.95    6.50
  -4  -5 -14    0.98    6.18
  -4  -5  14    8.30    8.68
   4  -5 -14    5.44    6.48
   4  -5  14    4.00    6.34
  -4  -5 -14    3.90    6.20
   4  -5 -13    0.99    6.67
   4  -5  13    7.52    9.01
  -4  -5  13    0.34    6.19
  -4  -5 -13    2.53    8.65
  -4  -5 -12    3.17    6.02
  -4  -5  12    3.92    8.73
   4  -5  12    1.45    6.43
   4  -5 -12   -1.45    9.31
  -4  -5 -11    2.93    6.07
   4  -5 -11    9.77    8.94
   4  -5  11   -0.39    6.30
  -4  -5  11    0.63    6.06
   4  -5  10    2.25    8.96
  -4  -5 -10    0.38    6.16
  -4  -5  10    1.10    6.28
   4  -5 -10    1.23    6.32
  -4  -5   9    2.91    8.59
   4  -5   9    3.24    8.97
   4  -5  -9    0.47    6.29
  -4  -5  -9   -2.82    6.19
   4  -5  -8    2.43    8.85
   4  -5   8    5.85    6.46
  -4  -5  -8    2.38    6.14
  -4  -5   8    0.14    8.66
   4  -5  -7   22.45    6.65
  -4  -5   7    9.53    6.48
   4  -5   7   11.78    6.94
  -4  -5  -7   14.17    6.36
   4  -5   6   10.58    6.60
  -4  -5   6    8.24    6.42
  -4  -5  -6   11.07    8.79
   4  -5  -6   17.78    6.36
  -4  -5  -5    5.13    6.14
   4  -5  -5    5.90    8.74
  -4  -5   5    7.79    6.26
   4  -5   5    3.26    6.56
  -4  -5  -4   22.99    6.44
   4  -5  -4   18.40    6.51
  -4  -5   4   25.08    6.62
   4  -5   4   21.47    6.93
  -4  -5  -3    8.07    8.51
  -4  -5   3    9.68    6.16
   4  -5   3   10.00    6.52
   4  -5  -3    5.81    6.21
  -4  -5  -2    3.20    5.99
   4  -5  -2    1.51    6.22
   4  -5   2    3.54    6.24
  -4  -5   2    0.88    5.97
   4  -5  -1   18.79    6.56
   4  -5   1   19.48    9.03
  -4  -5  -1   21.44    6.33
  -4  -5   1   15.75    6.33
   4  -5   0   -1.22    6.18
  -4  -5   0    0.27    5.89
   4  -4 -20    1.78    9.61
  -4  -4 -20    1.85    6.61
  -4  -4 -20    9.35    6.22
  -4  -4  20   -0.35    6.89
  -4  -4  19    7.73   10.03
   4  -4 -19   45.31   10.16
  -4  -4 -19   20.55    7.41
  -4  -4 -19   30.21    6.89
  -4  -4 -18   22.25    6.90
   4  -4  18   27.54    9.70
  -4  -4 -18   37.15    7.24
   4  -4 -18   39.23   10.08
  -4  -4  18   27.89    9.92
  -4  -4 -17   47.09    7.03
   4  -4  17   36.79    7.62
  -4  -4 -17   49.89    7.65
  -4  -4  17   51.60    7.83
   4  -4 -17   69.81   10.22
   4  -4 -16   11.80    9.20
  -4  -4 -16    3.15    6.13
   4  -4  16   -2.09    6.32
  -4  -4 -16   -1.80    6.06
  -4  -4  16    1.11    6.43
   4  -4  15    1.60    8.73
  -4  -4 -15    4.36    8.39
  -4  -4  15    5.49    8.93
   4  -4 -15    5.25    6.56
  -4  -4  14   -2.34    6.12
   4  -4  14    4.02    6.18
   4  -4 -14   -2.37    6.48
  -4  -4 -14   -2.65    5.91
  -4  -4 -13    6.32    8.45
   4  -4  13    2.83    8.89
   4  -4 -13    9.40    6.57
  -4  -4  13   12.07    8.85
  -4  -4  12    4.27    6.36
   4  -4  12    3.84    6.40
   4  -4 -12   10.53    9.03
  -4  -4 -12    9.03    5.98
   4  -4  11   -4.21    8.64
  -4  -4  11    4.06    6.15
   4  -4 -11    4.34    6.30
  -4  -4 -11   -1.20    5.89
  -4  -4 -10    1.18    5.97
  -4  -4  10    1.01    8.66
   4  -4  10    1.20    6.24
   4  -4 -10    2.78    6.30
   4  -4   9   10.98    6.45
  -4  -4  -9   11.18    6.16
   4  -4  -9   12.85    6.41
  -4  -4   9   10.46    6.25
  -4  -4   8    2.00    5.90
  -4  -4  -8    3.42    5.87
   4  -4   8    1.19    6.20
   4  -4  -8    1.88    6.17
  -4  -4  -7    9.32    6.04
   4  -4  -7    8.74    8.77
  -4  -4   7    5.98    6.16
   4  -4   7   11.67    6.35
  -4  -4  -6   28.56    6.63
   4  -4  -6   53.13    6.97
  -4  -4   6   41.64    6.69
   4  -4   6   40.22    7.04
   4  -4   5   10.08    6.22
   4  -4  -5    6.32    6.30
  -4  -4   5    9.29    6.02
  -4  -4  -5   10.08    6.02
  -4  -4  -4   36.44    8.74
  -4  -4   4   23.26    6.21
   4  -4   4   27.66    6.84
   4  -4  -4   40.10    6.62
  -4  -4  -3   57.75    6.71
  -4  -4   3   40.16    6.61
   4  -4   3   53.58    7.22
   4  -4  -3   59.39    9.30
  -4  -4  -2   47.47    6.62
   4  -4  -2   42.90    6.67
   4  -4   2   47.95    7.12
  -4  -4   2   43.14    8.85
   4  -4   1  279.07   11.12
  -4  -4  -1  295.28   12.01
  -4  -4   1  265.82   11.71
   4  -4  -1  273.85   10.65
  -4  -4   0  433.95   13.90
   4  -4   0  408.99   12.79
  -4  -3  22    2.78    7.23
   4  -3 -21    9.70    9.35
  -4  -3 -21    5.16    6.52
  -4  -3 -21    2.89    6.67
  -4  -3  21    4.09    6.83
  -4  -3 -20    7.20    6.09
   4  -3 -20    0.54    6.56
  -4  -3  20    3.82    6.43
  -4  -3 -20    0.14    6.39
   4  -3  19   16.05    6.81
  -4  -3 -19   18.09    6.71
   4  -3 -19   23.34    7.10
  -4  -3  19   18.61    7.01
  -4  -3 -19   19.47    7.02
   4  -3 -18  126.58    8.71
  -4  -3  18   79.81   11.13
  -4  -3 -18   93.64    8.33
   4  -3  18   63.65    8.68
  -4  -3 -18  109.49    8.84
  -4  -3 -17  199.29    9.59
   4  -3  17  136.53   11.32
  -4  -3 -17  141.69    8.98
  -4  -3  17  152.49   11.67
   4  -3 -17  171.74    9.25
   4  -3 -16   91.07    7.95
  -4  -3  16   92.34    8.24
  -4  -3 -16  102.93    7.81
   4  -3  16   62.67    7.86
   4  -3 -15    3.33    8.84
  -4  -3  15    4.20    6.38
   4  -3  15    3.61    6.28
  -4  -3 -15    1.01    6.16
  -4  -3  14   -0.46    6.24
   4  -3  14    0.24    6.11
  -4  -3 -14    6.76    8.13
   4  -3 -14   -1.54    6.28
   4  -3  13   45.72    7.23
  -4  -3  13   40.85    7.18
   4  -3 -13   41.64    9.50
  -4  -3 -13   60.54    6.70
   4  -3  12  129.14    9.03
  -4  -3  12  130.75    8.71
   4  -3 -12  160.04    9.04
  -4  -3 -12  148.66   10.11
  -4  -3 -11  174.69   10.51
  -4  -3  11  183.70   11.06
   4  -3  11  201.28   11.02
   4  -3 -11  203.40    9.27
  -4  -3  10   28.53    6.50
   4  -3 -10   37.50    8.98
  -4  -3 -10   31.21    6.31
   4  -3  10   27.90    6.63
  -4  -3  -9   12.35    6.07
   4  -3   9    9.89    6.07
  -4  -3   9    9.78    6.15
   4  -3  -9   10.96    8.70
   4  -3   8    9.42    6.26
  -4  -3   8   10.10    5.90
  -4  -3  -8   10.26    6.06
   4  -3  -8   12.92    6.26
  -4  -3  -7  147.95    9.95
  -4  -3   7  153.15   10.07
   4  -3   7  135.11    8.63
   4  -3  -7  168.32    8.50
   4  -3   6   15.19    6.45
   4  -3  -6   21.03    6.43
  -4  -3  -6   22.58    6.03
  -4  -3   6   16.88    8.44
  -4  -3   5    4.86    8.00
   4  -3   5    2.21    5.96
   4  -3  -5    5.05    8.49
  -4  -3  -5    6.43    5.75
  -4  -3  -4    5.53    5.84
  -4  -3   4    3.75    8.06
   4  -3  -4    7.52    5.99
   4  -3   4    3.25    6.15
  -4  -3   3  110.99    9.41
   4  -3  -3  121.15    7.67
   4  -3   3  101.19    7.77
  -4  -3  -3  105.16    9.20
  -4  -3  -2  120.40    7.50
   4  -3  -2  132.89   10.05
  -4  -3   2  132.56    9.54
   4  -3   2  102.97    7.91
  -4  -3   1   78.30    6.80
   4  -3  -1  105.70    9.60
   4  -3   1   77.24    7.36
  -4  -3  -1   84.86    6.96
   4  -3   0   -0.19    8.29
  -4  -3   0   -0.33    5.55
  -4  -2  22    0.62    6.76
  -4  -2 -22    1.37    6.58
  -4  -2 -22    3.70    6.53
   4  -2 -22    5.10    6.61
  -4  -2  21   -1.75    6.70
  -4  -2 -21    9.93    9.10
  -4  -2 -21    5.34    8.98
   4  -2 -21    6.92    6.44
  -4  -2 -20   37.87    7.06
   4  -2  20   22.38    7.28
  -4  -2 -20   49.37    9.51
   4  -2 -20   39.61    9.50
  -4  -2  20   36.07    7.64
   4  -2 -19  111.66    9.99
  -4  -2  19   70.35    8.44
  -4  -2 -19   95.20    9.99
   4  -2  19   44.24    9.88
  -4  -2 -19   70.66    7.81
  -4  -2 -18  106.60    8.30
   4  -2  18   87.92   10.27
   4  -2 -18   84.08    7.65
  -4  -2  18   91.87   10.86
  -4  -2 -18   98.04    8.19
  -4  -2 -17   24.86    6.51
   4  -2 -17   24.43    9.08
  -4  -2  17   12.70    6.72
   4  -2  17   21.51    6.30
  -4  -2  16   10.64    6.29
   4  -2 -16   13.64    8.70
   4  -2  16    5.56    6.10
  -4  -2 -16    9.98    6.23
   4  -2  15   98.50    9.59
  -4  -2 -15   89.44    9.58
  -4  -2  15  100.41    9.88
   4  -2 -15  109.50    7.76
  -4  -2 -14   14.71    6.07
  -4  -2  14    8.80    6.27
   4  -2  14    8.14    6.25
   4  -2 -14   13.61    6.33
   4  -2 -13   10.83    6.03
  -4  -2 -13    4.99    5.92
  -4  -2  13    3.36    6.25
   4  -2  13    7.91    8.43
  -4  -2 -12   11.26    6.12
   4  -2 -12   13.39    6.03
  -4  -2  12   16.30    6.18
   4  -2  12   10.84    6.10
  -4  -2  11    4.04    8.47
   4  -2 -11    3.66    5.85
   4  -2  11    0.11    6.00
  -4  -2 -11    6.41    8.23
   4  -2  10   15.61    8.52
  -4  -2 -10   14.68    8.27
   4  -2 -10   12.87    6.02
  -4  -2  10   11.04    6.05
   4  -2   9    3.10    5.93
  -4  -2   9    1.71    5.75
   4  -2  -9    1.01    5.85
  -4  -2  -9    3.00    5.77
  -4  -2  -8   12.46    8.26
  -4  -2   8    7.20    5.87
   4  -2   8   10.74    6.12
   4  -2  -8    7.30    6.01
   4  -2   7  171.38    9.08
  -4  -2  -7  197.99   10.11
  -4  -2   7  201.29   10.31
   4  -2  -7  187.69    8.51
   4  -2  -6  119.32    7.64
  -4  -2   6  157.37    9.64
  -4  -2  -6  146.91    7.91
   4  -2   6  115.32    7.99
   4  -2   5   25.38    6.28
  -4  -2  -5   26.23    6.15
  -4  -2   5   30.38    8.19
   4  -2  -5   30.02    6.26
   4  -2   4  122.09    8.08
  -4  -2  -4  143.49    7.60
   4  -2  -4  125.98    7.66
  -4  -2   4  137.92    9.43
   4  -2  -3   62.39    6.61
  -4  -2   3   44.72    6.18
   4  -2   3   60.11    6.69
  -4  -2  -3   52.38    8.44
   4  -2  -2   53.40    8.91
  -4  -2  -2   59.42    6.44
   4  -2   2   57.95    6.66
  -4  -2   2   52.20    6.18
   4  -2  -1  374.66   12.25
  -4  -2   1  309.62    9.69
   4  -2   1  323.73   10.36
  -4  -2  -1  342.43   10.15
  -4  -2   0  634.76   13.42
   4  -2   0  547.37   13.04
   4  -1 -23   11.32    8.98
  -4  -1 -23   -2.76    9.39
  -4  -1  23  -11.72    9.50
  -4  -1 -23   -1.21    6.59
  -4  -1 -22   12.54    9.09
  -4  -1 -22    8.73    6.49
  -4  -1  22   -0.63    9.40
   4  -1 -22    1.96    6.51
  -4  -1 -21   23.41    9.28
  -4  -1 -21   30.27    9.12
  -4  -1  21   14.84    9.43
   4  -1 -21   16.61    6.86
   4  -1  20    0.81    6.29
   4  -1 -20   -1.12    8.75
  -4  -1 -20    3.10    6.31
  -4  -1  20   10.99    8.89
  -4  -1 -20   -6.96    8.90
   4  -1  19   55.78    7.99
  -4  -1 -19   96.10    9.97
  -4  -1  19   65.94    7.80
   4  -1 -19   85.33    7.29
  -4  -1 -19   76.49    7.72
  -4  -1 -18   41.42    6.70
   4  -1  18   11.87    6.77
  -4  -1  18   24.32    6.86
  -4  -1 -18   37.16    6.61
   4  -1 -18   32.53    6.74
  -4  -1  17    3.58    6.04
   4  -1 -17   -1.39    5.92
  -4  -1 -17   -0.27    5.94
   4  -1  17    6.12    8.41
   4  -1 -16   77.37    9.35
  -4  -1  16   65.49    9.51
   4  -1  16   55.28    7.16
  -4  -1 -16   75.49    7.31
  -4  -1  15    6.27    5.85
  -4  -1 -15    3.13    6.01
   4  -1 -15    8.01    8.17
   4  -1  15   -1.39    5.98
  -4  -1 -14   17.43    8.44
  -4  -1  14   17.70    6.22
   4  -1  14   14.49    8.49
   4  -1 -14   23.61    6.15
   4  -1  13    4.84    5.91
  -4  -1 -13    2.89    5.88
  -4  -1  13    5.66    5.65
   4  -1 -13    1.30    8.14
   4  -1 -12    7.79    5.85
   4  -1  12    4.39    8.28
  -4  -1 -12    5.79    5.97
  -4  -1  12    9.27    5.81
  -4  -1  11   -0.50    5.91
   4  -1  11    4.48    5.90
  -4  -1 -11   -0.89    8.34
   4  -1 -11    4.91    5.77
   4  -1  10   19.34    6.18
   4  -1 -10   29.76    8.23
  -4  -1  10   18.63    8.34
  -4  -1 -10   23.96    6.18
   4  -1   9    5.91    8.36
  -4  -1  -9    1.65    5.90
  -4  -1   9    4.44    5.76
   4  -1  -9   10.10    8.08
  -4  -1  -8   18.14    6.06
  -4  -1   8   23.98    5.95
   4  -1  -8   17.59    5.81
   4  -1   8   15.06    8.53
  -4  -1   7   72.06    6.89
   4  -1   7   71.97    7.04
  -4  -1  -7   80.51    9.05
   4  -1  -7   75.18    6.72
  -4  -1   6   12.76    5.77
   4  -1   6    8.99    5.98
  -4  -1  -6   14.87    5.97
   4  -1  -6   11.77    5.80
   4  -1  -5   51.59    8.43
  -4  -1  -5   51.82    6.44
  -4  -1   5   43.87    6.37
   4  -1   5   39.01    6.62
   4  -1  -4   11.06    5.79
  -4  -1  -4   11.79    5.78
   4  -1   4    9.47    5.87
  -4  -1   4    9.72    5.58
  -4  -1   3   14.89    7.90
   4  -1  -3   16.46    5.86
  -4  -1  -3   15.05    5.80
   4  -1   3   13.30    5.97
   4  -1   2   42.74    6.42
  -4  -1   2   45.69    8.25
  -4  -1  -2   58.56    6.39
   4  -1  -2   46.63    8.53
   4  -1  -1   12.22    5.91
   4  -1   1    8.83    5.86
  -4  -1  -1   13.34    5.67
  -4  -1   1   12.52    7.85
   4  -1   0   -0.49    5.65
  -4  -1   0    2.39    5.43
  -4   0 -23    3.23    8.95
  -4   0 -23    5.74    6.28
  -4   0  23   -2.60    9.11
  -4   0 -22    7.88    6.26
  -4   0  22    0.90    9.17
  -4   0 -22    3.47    6.17
  -4   0  21   -0.27    8.85
  -4   0 -21   -3.11    6.29
  -4   0 -21    0.27    6.22
  -4   0  20    5.86    8.63
  -4   0 -20    5.97    8.62
  -4   0 -20    0.69    6.06
  -4   0  19    4.52    8.55
  -4   0 -19    0.86    5.98
  -4   0 -19   -1.72    6.01
  -4   0 -18    4.43    6.03
  -4   0  18    6.83    6.11
  -4   0 -18    6.39    6.03
  -4   0 -17   70.31    7.38
  -4   0  17   73.91    7.47
  -4   0 -16    2.55    8.32
  -4   0  16    1.82    5.89
  -4   0  15    6.65    8.36
  -4   0 -15    7.59    8.45
  -4   0 -14   76.65    7.20
  -4   0  14   73.73    7.14
  -4   0 -13   -1.64    8.29
  -4   0  13    0.96    8.01
  -4   0 -12    4.85    5.93
  -4   0  12    2.48    5.75
  -4   0 -11    5.42    5.96
  -4   0  11    6.14    8.11
  -4   0  10    5.22    5.71
  -4   0 -10   10.78    5.96
  -4   0   9    1.83    5.54
  -4   0  -9    0.38    5.93
  -4   0  -8   -0.61    5.85
  -4   0   8   -3.15    7.97
  -4   0  -7   14.39    6.08
  -4   0   7   10.83    8.11
  -4   0  -6   23.44    6.32
  -4   0   6   30.50    8.34
  -4   0   5  160.28    7.72
  -4   0  -5  154.86    7.73
  -4   0  -4    7.13    5.74
  -4   0   4    5.08    5.64
  -4   0   3    3.60    5.53
  -4   0  -3    4.24    5.76
  -4   0   2   16.25    5.76
  -4   0  -2   18.71    8.14
  -4   0   1   -1.87    5.49
  -4   0  -1   -1.14    7.93
  -4   0   0    5.37    5.53
  -3  -9   6   -0.74   10.39
  -3  -9  -5    7.30    9.04
   3  -9  -5    5.57    9.56
  -3  -9  -5   -0.50    8.79
  -3  -9   5    2.46   10.38
  -3  -9  -4    2.63    8.86
   3  -9  -4    2.08    8.80
  -3  -9  -4    0.08    9.09
  -3  -9   4    0.17   10.30
   3  -9   4    0.33    8.43
  -3  -9  -3    0.95    9.90
  -3  -9  -3    4.97    8.99
   3  -9   3    0.41    8.49
   3  -9  -3    5.09    8.44
  -3  -9   3   -2.61   10.45
   3  -9   2    1.04    8.07
  -3  -9  -2   -1.00    8.51
  -3  -9  -2   -1.76   10.31
   3  -9  -2    2.28    8.03
  -3  -9   2   -1.04   10.28
  -3  -9  -1    5.63    8.95
  -3  -9  -1    0.19    7.26
  -3  -9   1    2.20   10.36
   3  -9   1    6.20    8.70
   3  -9  -1    3.64    8.64
   3  -9   0    0.47    8.04
  -3  -9   0   -1.84    8.41
  -3  -9   0   -1.60   10.43
  -3  -8 -13    4.59    9.08
   3  -8 -13   11.86    7.48
  -3  -8 -13    6.60    6.81
  -3  -8  13    1.13   10.51
  -3  -8  12    0.57    7.34
  -3  -8 -12    4.97    6.51
   3  -8 -12    4.28    7.27
  -3  -8 -12    2.58    8.95
  -3  -8  11    1.01   10.17
  -3  -8 -11    3.22    8.90
  -3  -8 -11   -2.23    6.16
   3  -8 -11    0.65    9.97
  -3  -8 -10    6.78    8.63
   3  -8 -10    2.18    7.13
  -3  -8 -10    1.10    8.95
  -3  -8  10   -2.09   10.42
  -3  -8   9    3.58    7.35
  -3  -8  -9    4.28    8.80
  -3  -8  -9    3.05    8.70
   3  -8  -9    3.87    7.08
   3  -8  -8    3.57    6.94
  -3  -8  -8   -2.34    8.50
  -3  -8  -8   -0.26    8.61
  -3  -8   8   -2.51   10.30
  -3  -8  -7    4.42    8.58
  -3  -8  -7    4.75    8.55
  -3  -8   7    1.83   10.12
   3  -8   7    3.85    8.01
   3  -8  -7    4.72    9.81
  -3  -8   6    1.00    7.10
   3  -8  -6    1.62    6.76
   3  -8   6   -3.59    7.87
  -3  -8  -6   -0.72    8.42
  -3  -8  -6    0.28    6.09
  -3  -8   5    1.50    9.90
  -3  -8  -5    2.99    5.75
   3  -8  -5    1.44    9.25
   3  -8   5    1.50    7.82
  -3  -8  -5   -1.42    8.58
   3  -8  -4    0.10    9.27
  -3  -8  -4    0.02    8.41
  -3  -8  -4   -0.58    8.62
  -3  -8   4    0.31    9.66
   3  -8   4    0.24    7.78
  -3  -8   3    3.12    9.72
  -3  -8  -3    5.70    8.71
   3  -8   3    1.20    7.77
   3  -8  -3    0.82    6.51
  -3  -8  -2    0.50    8.82
   3  -8   2    2.02    5.68
  -3  -8   2    0.46    9.73
   3  -8  -2    5.80    8.88
  -3  -8  -1    4.36    9.27
   3  -8   1   11.07    8.74
  -3  -8   1    5.94    6.86
   3  -8  -1    6.70    9.24
  -3  -8   0   32.70   10.15
   3  -8   0   39.74    7.83
  -3  -7 -17    4.49    9.22
   3  -7 -17   -3.67    6.55
  -3  -7  17    0.11   10.10
  -3  -7 -17    1.16    6.53
  -3  -7  16    6.12    9.91
  -3  -7 -16   -0.26    9.25
  -3  -7 -16    1.16    6.46
   3  -7 -16   -2.11    9.25
   3  -7 -15    7.58    6.55
  -3  -7 -15    3.55    8.98
  -3  -7  15    1.10    7.04
  -3  -7 -15    1.00    6.62
  -3  -7  14    2.27    7.08
  -3  -7 -14    1.71    9.19
   3  -7 -14    6.44    6.61
  -3  -7 -14    6.26    8.93
   3  -7 -13   24.86    9.84
  -3  -7  13   25.76   10.52
  -3  -7 -13   36.00    7.20
  -3  -7 -13   25.24    9.91
  -3  -7 -12   18.36    6.74
   3  -7 -12   17.71    9.52
  -3  -7 -12   15.73    9.39
  -3  -7  12   11.30    7.39
  -3  -7  11   40.67    7.90
   3  -7 -11   49.64    7.86
  -3  -7 -11   47.49    7.45
  -3  -7 -11   35.14   10.10
   3  -7 -10    0.20    8.91
  -3  -7  10    2.10    6.44
  -3  -7 -10    2.33    6.08
  -3  -7 -10    3.74    6.25
   3  -7  10    5.37    8.27
  -3  -7  -9   -1.45    8.26
  -3  -7   9    0.48    6.29
  -3  -7  -9   -0.72    6.13
   3  -7  -9    2.34    6.15
   3  -7   9    0.18    8.14
   3  -7  -8    5.69    6.26
  -3  -7  -8    6.24    8.94
  -3  -7   8    2.57    6.39
   3  -7   8    5.46    8.35
  -3  -7  -8    0.48    8.39
  -3  -7   7    5.49    8.94
  -3  -7  -7    7.31    8.97
  -3  -7  -7   10.85    6.12
   3  -7  -7    9.23    6.37
   3  -7   7    8.91    6.22
   3  -7  -6    4.51    8.62
  -3  -7  -6    6.89    8.75
  -3  -7   6   -1.16    6.05
   3  -7   6    2.33    8.36
  -3  -7  -5   -0.02    6.23
   3  -7  -5    1.97    6.17
  -3  -7   5    1.98    8.66
   3  -7   5    2.35    8.53
   3  -7   4    1.84    8.82
  -3  -7  -4    4.87    8.72
  -3  -7   4    1.65    8.57
   3  -7  -4    0.53    8.80
   3  -7  -3    4.17    8.88
  -3  -7   3    3.54    8.57
  -3  -7  -3    7.30    8.80
   3  -7   3    3.54    8.97
  -3  -7  -2   82.81   10.64
   3  -7   2   90.15   11.26
  -3  -7   2   86.23   10.61
   3  -7  -2   77.54   11.14
   3  -7  -1    7.55    8.93
   3  -7   1    4.20    6.49
  -3  -7  -1    6.17    8.70
  -3  -7   1    6.04    8.76
  -3  -7   0   -1.07    6.02
   3  -7   0   -0.98    8.84
   3  -6 -20   -1.57    9.16
  -3  -6 -20    6.47    9.18
  -3  -6  20    0.66    6.91
  -3  -6 -20   -2.32    9.14
   3  -6 -19    1.60    9.15
  -3  -6 -19   -0.44    6.49
  -3  -6 -19    1.13    8.90
  -3  -6  19    4.46    6.62
   3  -6 -18   -0.43    9.10
  -3  -6 -18    3.26    6.33
  -3  -6  18    1.20    6.71
  -3  -6 -18   -0.32    8.76
  -3  -6 -17    8.85    8.61
  -3  -6 -17    4.16    8.78
  -3  -6  17    6.71    9.19
   3  -6 -17    6.24    8.97
  -3  -6 -16    3.34    6.17
  -3  -6  16    0.02    8.96
   3  -6 -16    4.45    6.31
  -3  -6 -16    2.96    8.66
  -3  -6  15    2.01    6.37
  -3  -6 -15    2.71    6.10
   3  -6 -15    4.64    6.35
  -3  -6 -15    1.64    8.45
  -3  -6 -14   -0.05    6.24
   3  -6 -14   -1.40    6.41
  -3  -6  14   -1.15    8.77
  -3  -6 -14    1.77    8.42
  -3  -6 -13   45.96    9.55
   3  -6  13   46.46    8.12
   3  -6 -13   50.61    9.81
  -3  -6  13   45.37    7.49
  -3  -6 -13   54.93    9.22
  -3  -6 -12    5.31    8.58
   3  -6  12    6.78    8.55
   3  -6 -12    3.39    8.75
  -3  -6 -12    3.27    8.22
  -3  -6  12    0.14    8.59
   3  -6 -11    2.84    8.72
  -3  -6 -11    4.24    8.71
   3  -6  11    4.71    8.64
  -3  -6  11    3.29    8.56
  -3  -6 -11    8.93    8.28
  -3  -6  10    5.04    8.41
  -3  -6 -10    5.73    5.91
  -3  -6 -10    4.09    8.65
   3  -6  10    6.35    8.64
   3  -6 -10    6.06    6.05
   3  -6   9   47.62    7.70
   3  -6  -9   63.34    9.32
  -3  -6  -9   38.67    7.26
  -3  -6   9   36.04    6.78
  -3  -6   8    3.58    5.94
   3  -6   8    7.00    6.19
  -3  -6  -8    4.10    6.24
   3  -6  -8    6.28    6.07
   3  -6  -7   14.69    6.25
  -3  -6   7    6.21    8.59
   3  -6   7   14.69    8.91
  -3  -6  -7   11.48    8.81
  -3  -6   6    5.25    5.93
   3  -6  -6    4.65    5.83
   3  -6   6    6.16    6.28
  -3  -6  -6    6.23    6.12
   3  -6   5   12.65    6.62
   3  -6  -5   13.60    8.53
  -3  -6  -5   11.17    6.38
  -3  -6   5   12.01    8.37
   3  -6  -4    1.77    5.88
  -3  -6   4    1.05    8.21
  -3  -6  -4    3.14    8.47
   3  -6   4    2.85    6.23
   3  -6  -3   26.41    8.98
   3  -6   3   31.94    6.97
  -3  -6   3   26.93    8.74
  -3  -6  -3   23.16    6.47
  -3  -6   2   93.07   10.26
   3  -6   2  105.06    9.01
  -3  -6  -2   97.87   10.32
   3  -6  -2  107.29   10.50
   3  -6  -1 1311.47   30.50
  -3  -6   1 1318.26   29.73
   3  -6   1 1208.50   28.73
  -3  -6  -1 1333.92   29.90
  -3  -6   0   22.67    9.36
   3  -6   0   30.45    9.54
  -3  -5  22    1.17    9.48
   3  -5 -22   -2.47    9.24
  -3  -5 -22    6.86    8.96
  -3  -5 -22    5.51    9.17
  -3  -5  21   -0.16    9.52
  -3  -5 -21    5.25    6.50
   3  -5 -21    3.90    6.51
  -3  -5 -21    4.44    6.39
   3  -5 -20    5.66    6.60
  -3  -5 -20   -4.08    6.49
  -3  -5 -20    4.99    6.32
  -3  -5  20    1.30    9.42
  -3  -5 -19    1.21    8.66
   3  -5 -19    2.11    6.47
  -3  -5  19    1.98    6.49
  -3  -5 -19    0.14    8.58
  -3  -5  18    4.05    6.43
  -3  -5 -18   -3.89    8.63
   3  -5 -18    6.17    6.30
  -3  -5 -18    8.22    8.61
  -3  -5 -17    2.51    8.33
  -3  -5  17    2.03    6.35
  -3  -5 -17   -3.30    8.32
   3  -5 -17    4.48    6.17
  -3  -5 -16    2.34    5.91
   3  -5 -16    2.62    6.33
  -3  -5  16   -0.58    8.57
  -3  -5 -16    0.78    5.91
  -3  -5 -15   43.35    6.60
  -3  -5 -15   38.44    6.61
  -3  -5  15   39.29    7.12
   3  -5 -15   38.73    6.92
  -3  -5 -14   12.36    8.49
  -3  -5 -14   11.20    8.46
  -3  -5  14   -0.84    8.81
   3  -5 -14   18.89    6.62
   3  -5  14    9.29    6.45
  -3  -5  13  132.86    9.18
  -3  -5 -13  101.40    7.97
   3  -5 -13  172.82   11.05
   3  -5  13  154.71   11.33
  -3  -5 -13  159.51   10.28
  -3  -5  12   53.66    7.23
  -3  -5 -12   51.67    6.80
   3  -5 -12   58.26    7.34
   3  -5  12   58.34    9.78
  -3  -5 -12   61.37    6.90
  -3  -5 -11  375.03   12.50
  -3  -5  11  349.11   13.28
   3  -5 -11  448.05   13.25
   3  -5  11  368.72   14.84
   3  -5  10    5.64    8.56
  -3  -5  10    5.96    5.83
  -3  -5 -10    5.37    5.88
   3  -5 -10    5.85    8.58
   3  -5  -9   11.07    6.25
  -3  -5  -9    7.87    8.32
  -3  -5   9   13.32    6.00
   3  -5   9    8.29    8.58
   3  -5  -8    1.29    8.42
   3  -5   8    5.28    5.99
  -3  -5  -8    1.14    5.83
  -3  -5   8    0.85    8.13
   3  -5   7   37.90    9.25
   3  -5  -7   36.92    6.62
  -3  -5   7   35.26    6.45
  -3  -5  -7   34.66    6.63
  -3  -5  -6   26.35    6.39
  -3  -5   6   24.08    8.60
   3  -5  -6   25.48    6.28
   3  -5   6   25.86    6.81
   3  -5  -5   30.53    8.79
  -3  -5   5   38.11    8.67
  -3  -5  -5   27.13    6.35
   3  -5   5   36.11    6.91
  -3  -5   4    4.28    5.80
   3  -5   4    5.67    6.16
  -3  -5  -4    4.18    8.26
   3  -5  -4    6.51    5.89
   3  -5   3  136.19    9.24
   3  -5  -3  175.43   10.77
  -3  -5  -3  138.98    8.46
  -3  -5   3  124.34    8.32
   3  -5  -2   32.02    6.51
   3  -5   2   37.51    6.73
  -3  -5   2   29.95    6.43
  -3  -5  -2   31.41    8.66
   3  -5   1  205.48   10.37
  -3  -5   1  181.30    9.33
  -3  -5  -1  147.75    8.94
   3  -5  -1  224.66   10.36
  -3  -5   0   -0.44    5.82
   3  -5   0    1.23    5.86
  -3  -4 -24    0.41    6.76
   3  -4 -24    8.55    6.81
  -3  -4 -24   13.15    9.40
  -3  -4  24    2.61    9.95
  -3  -4 -23   18.98    6.94
  -3  -4  23   -2.49   10.30
  -3  -4 -23   23.11    7.15
   3  -4 -23   20.03    7.03
  -3  -4 -22    2.19    6.43
  -3  -4  22   10.35    9.23
   3  -4 -22    0.18    6.45
  -3  -4 -22   -7.23    8.88
   3  -4 -21   11.48    6.51
  -3  -4  21    5.09    9.45
  -3  -4 -21    3.15    6.41
  -3  -4 -21   13.08    6.35
   3  -4 -20    0.56    6.36
  -3  -4 -20   -0.30    6.09
  -3  -4  20    1.80    8.97
  -3  -4 -20   -0.57    8.68
  -3  -4 -19    6.60    8.50
  -3  -4  19   -0.80    9.05
  -3  -4 -19    1.86    8.44
   3  -4 -19    4.03    6.26
  -3  -4 -18    3.60    8.40
  -3  -4 -18   -0.89    8.57
   3  -4 -18   10.84    8.71
  -3  -4  18    7.15    6.38
  -3  -4 -17    5.19    8.19
  -3  -4 -17   -1.42    8.16
   3  -4 -17    1.35    8.72
  -3  -4  17    0.89    6.13
   3  -4 -16   53.01    7.19
   3  -4  16   38.37    7.22
  -3  -4 -16   43.92    8.71
  -3  -4  16   36.19    9.55
  -3  -4 -16   57.27    8.76
  -3  -4  15    3.80    6.10
  -3  -4 -15    5.93    8.02
   3  -4  15    3.39    8.34
   3  -4 -15    7.03    6.11
  -3  -4 -15   -0.77    5.81
  -3  -4 -14   10.00    5.86
  -3  -4 -14   11.34    5.86
  -3  -4  14    6.83    8.53
   3  -4 -14   13.80    8.71
   3  -4  14    8.62    5.98
  -3  -4 -13    8.94    5.88
  -3  -4 -13   16.28    5.87
   3  -4 -13   17.35    6.24
  -3  -4  13   12.30    6.03
   3  -4  13   12.02    6.01
   3  -4  12   17.19    6.21
  -3  -4  12   20.95    6.17
   3  -4 -12   16.18    6.42
  -3  -4 -12   21.14    8.17
  -3  -4  11    0.28    5.77
   3  -4  11    1.28    5.82
   3  -4 -11    2.91    8.50
  -3  -4 -11   -2.28    7.95
   3  -4  10   10.69    5.98
  -3  -4  10   10.52    5.93
  -3  -4 -10   11.24    8.05
   3  -4 -10   16.00    6.17
   3  -4  -9    0.99    5.83
  -3  -4  -9    1.22    5.58
   3  -4   9   -0.65    5.86
  -3  -4   9    0.13    5.70
  -3  -4   8    7.17    8.12
   3  -4  -8    6.65    8.43
  -3  -4  -8    4.34    7.97
   3  -4   8    5.79    8.26
   3  -4  -7   66.44    9.13
  -3  -4  -7   55.35    6.71
   3  -4   7   65.68    7.17
  -3  -4   7   67.34    6.73
  -3  -4   6    6.75    5.68
   3  -4  -6    8.51    5.92
  -3  -4  -6    4.35    5.66
   3  -4   6    4.36    8.46
  -3  -4  -5   87.73    7.13
  -3  -4   5   96.07    9.36
   3  -4  -5  105.86    9.52
   3  -4   5   89.90    9.75
  -3  -4   4   32.00    8.46
   3  -4  -4   39.51    6.50
  -3  -4  -4   21.98    5.99
   3  -4   4   41.03    8.79
   3  -4  -3  194.78    9.05
  -3  -4   3  195.70   10.72
  -3  -4  -3  157.89    8.46
   3  -4   3  187.69   11.39
   3  -4   2   96.34    9.72
  -3  -4  -2   94.84    9.07
   3  -4  -2   96.75    7.71
  -3  -4   2   69.74    6.99
  -3  -4   1  558.18   14.29
   3  -4  -1  650.36   16.92
   3  -4   1  661.64   17.23
  -3  -4  -1  561.34   14.23
   3  -4   0  493.62   15.27
  -3  -4   0  439.20   12.64
   3  -3 -25    2.54    6.44
  -3  -3 -25   -3.36    6.69
  -3  -3  25    2.78    9.61
  -3  -3 -25   -0.72    6.78
   3  -3 -24    7.09    9.01
  -3  -3  24    3.75    9.62
  -3  -3 -24    7.18    9.29
  -3  -3 -24   12.82    9.18
   3  -3 -23   14.78    6.61
  -3  -3  23    0.28    7.17
  -3  -3 -23    9.15    6.79
  -3  -3 -23   11.22    6.68
   3  -3 -22    5.49    8.82
  -3  -3 -22    2.95    6.24
  -3  -3  22   -0.25    6.64
  -3  -3 -22    1.09    6.33
   3  -3 -21    1.38    6.18
  -3  -3 -21    3.67    6.02
  -3  -3 -21    2.02    6.10
  -3  -3  21   -4.38    6.56
  -3  -3 -20   14.71    6.29
  -3  -3  20    6.45    9.33
   3  -3 -20   21.24    8.74
  -3  -3 -20    9.53    6.37
  -3  -3 -19   64.50    7.04
  -3  -3  19   70.71    9.89
  -3  -3 -19   55.48    7.08
   3  -3 -19   59.28    7.05
  -3  -3 -18    2.80    5.93
  -3  -3 -18    5.58    5.87
  -3  -3  18    4.41    6.18
   3  -3 -18    5.01    6.13
   3  -3 -17   64.76    7.10
  -3  -3 -17   63.23    6.76
   3  -3  17   50.65    7.18
  -3  -3  17   53.43    7.23
  -3  -3 -17   63.57    6.90
   3  -3  16   36.33    8.63
  -3  -3 -16   37.24    6.38
   3  -3 -16   34.26    6.69
  -3  -3  16   35.63    9.11
  -3  -3 -16   38.73    6.49
   3  -3  15    0.14    5.73
   3  -3 -15    1.00    8.43
  -3  -3 -15   -1.14    5.67
  -3  -3  15    2.78    5.94
  -3  -3 -15    0.23    5.77
   3  -3 -14   43.21    6.35
   3  -3  14   34.76    8.39
  -3  -3  14   25.63    8.76
  -3  -3 -14   31.80    8.22
  -3  -3 -13    8.85    5.70
   3  -3 -13    6.40    5.99
  -3  -3  13    6.11    8.35
   3  -3  13    8.82    5.71
  -3  -3 -12    1.94    5.56
   3  -3  12    1.44    5.55
  -3  -3  12   -1.08    5.80
   3  -3 -12   -0.37    5.97
  -3  -3 -11   32.25    6.04
  -3  -3  11   33.63    6.34
   3  -3 -11   38.08    6.50
   3  -3  11   33.99    6.36
   3  -3 -10   14.53    6.07
  -3  -3 -10    8.71    5.62
   3  -3  10   12.03    5.97
  -3  -3  10    7.19    5.86
  -3  -3   9   25.51    8.37
  -3  -3  -9   24.00    5.99
   3  -3   9   24.12    8.18
   3  -3  -9   28.20    6.19
   3  -3   8    9.95    5.78
  -3  -3   8   10.04    5.75
   3  -3  -8   16.33    5.76
  -3  -3  -8    9.11    7.88
  -3  -3   7   27.30    8.20
   3  -3  -7   20.66    8.21
   3  -3   7   22.76    8.42
  -3  -3  -7   27.63    5.90
  -3  -3  -6    8.86    5.60
  -3  -3   6    8.68    5.60
   3  -3   6    9.58    5.74
   3  -3  -6   11.04    5.75
  -3  -3   5  180.47    8.58
   3  -3   5  170.58    8.93
  -3  -3  -5  191.79    8.48
   3  -3  -5  189.53   10.49
   3  -3   4   75.00    7.07
  -3  -3   4   64.05    6.66
   3  -3  -4   86.67    7.11
  -3  -3  -4   79.79    6.73
  -3  -3   3   63.61    8.49
  -3  -3  -3   59.98    8.47
   3  -3  -3   65.41    6.80
   3  -3   3   59.16    6.76
  -3  -3   2    3.81    7.62
   3  -3   2    1.71    5.71
   3  -3  -2    1.73    8.08
  -3  -3  -2    3.24    5.35
   3  -3   1  171.43    8.84
  -3  -3  -1  187.89    8.52
  -3  -3   1  200.32   10.20
   3  -3  -1  202.31   10.56
  -3  -3   0    1.00    5.30
   3  -3   0   -1.27    5.69
   3  -2 -26    4.25    6.40
  -3  -2 -26    1.47    9.58
  -3  -2 -26    4.17    6.80
  -3  -2  26    1.90    6.84
   3  -2 -25   -2.81    9.06
  -3  -2  25   -3.01    6.64
  -3  -2 -25    5.75    6.56
  -3  -2 -25   -1.88    6.66
   3  -2 -24    4.28    6.38
  -3  -2 -24   13.31    9.22
  -3  -2 -24    3.28    6.63
  -3  -2  24   -4.43    9.40
  -3  -2 -23    6.52    8.79
   3  -2 -23    2.75    6.18
  -3  -2  23   -1.83    9.24
  -3  -2 -23    1.39    6.30
  -3  -2  22   18.14    9.49
  -3  -2 -22   32.34    9.02
  -3  -2 -22   13.73    6.83
   3  -2 -22   17.33    9.17
  -3  -2 -21   13.15    6.53
   3  -2 -21   13.88    6.42
  -3  -2  21   13.40    9.15
  -3  -2 -21   12.46    6.59
   3  -2 -20   34.75    6.42
  -3  -2 -20   26.15    8.88
  -3  -2  20   22.00    9.15
  -3  -2 -20   30.07    6.60
   3  -2 -19   69.00    9.13
  -3  -2 -19   69.04    7.07
  -3  -2 -19   64.85    7.15
  -3  -2  19   49.29    7.43
  -3  -2  18   92.40    7.92
   3  -2 -18   95.95    7.31
  -3  -2 -18  112.01    7.40
  -3  -2 -18  108.81    9.53
   3  -2 -17  405.79   10.63
  -3  -2 -17  368.12   10.66
   3  -2  17  352.83   12.79
  -3  -2  17  299.39   11.18
  -3  -2 -17  411.24   12.39
  -3  -2  16   10.05    5.98
  -3  -2 -16   16.44    6.09
   3  -2  16   11.17    5.89
  -3  -2 -16    9.66    6.04
   3  -2 -16    9.33    6.02
   3  -2  15    5.70    7.92
  -3  -2 -15    9.16    5.81
  -3  -2  15    3.27    5.89
  -3  -2 -15    5.48    5.79
   3  -2 -15    8.37    8.16
  -3  -2 -14   32.56    8.37
  -3  -2  14   29.40    6.23
   3  -2 -14   43.00    6.25
   3  -2  14   25.46    6.21
  -3  -2 -13   42.56    6.36
  -3  -2  13   43.54    8.62
   3  -2  13   44.10    6.53
   3  -2 -13   45.99    6.25
  -3  -2 -12    2.02    5.61
   3  -2  12   -3.17    7.91
   3  -2 -12    2.77    5.63
  -3  -2  12    1.72    8.00
  -3  -2 -11    7.25    7.98
  -3  -2  11    4.91    7.90
   3  -2 -11    6.12    5.70
   3  -2  11   -1.10    7.87
  -3  -2 -10   11.30    7.96
   3  -2  10    5.08    5.64
  -3  -2  10    8.95    7.87
   3  -2 -10    8.86    5.72
   3  -2   9    0.90    5.54
  -3  -2  -9    2.31    5.53
   3  -2  -9    2.75    5.61
  -3  -2   9    0.50    5.48
  -3  -2  -8   23.18    5.83
  -3  -2   8   25.21    5.91
   3  -2   8   24.96    8.17
   3  -2  -8   28.38    8.13
   3  -2  -7   80.87    6.80
  -3  -2   7   81.97    6.78
  -3  -2  -7   84.90    6.89
   3  -2   7   85.02    6.97
  -3  -2  -6  252.26    9.04
  -3  -2   6  251.93   10.72
   3  -2   6  244.88   11.07
   3  -2  -6  264.95    9.40
  -3  -2   5   33.65    5.96
   3  -2   5   32.15    8.49
  -3  -2  -5   31.85    5.81
   3  -2  -5   34.05    5.98
  -3  -2   4  149.91    7.71
  -3  -2  -4  150.34    7.71
   3  -2  -4  150.72    9.48
   3  -2   4  146.72    7.93
   3  -2  -3  106.46    7.18
  -3  -2  -3  100.64    8.73
   3  -2   3  101.58    7.38
  -3  -2   3  102.83    6.90
   3  -2   2   25.55    6.09
  -3  -2  -2   32.46    5.78
   3  -2  -2   32.84    8.14
  -3  -2   2   23.36    5.69
  -3  -2   1    8.42    7.49
  -3  -2  -1    8.37    5.36
   3  -2  -1    9.08    5.76
   3  -2   1   10.02    5.68
   3  -2   0   84.22    6.89
  -3  -2   0   93.42    8.43
   3  -1 -26   -0.61    6.47
  -3  -1 -26   -0.04    6.60
  -3  -1  26   -2.01    6.75
  -3  -1 -26   -3.41    6.86
  -3  -1 -25    2.22    6.63
   3  -1 -25    6.44    6.43
  -3  -1 -25    4.43    6.70
  -3  -1  25    1.97    9.41
  -3  -1  24    3.77    6.36
  -3  -1 -24   -5.21    6.58
   3  -1 -24   -2.39    8.82
  -3  -1 -24    1.67    9.23
   3  -1 -23    7.80    6.19
  -3  -1 -23   10.75    8.94
  -3  -1  23    3.59    6.49
  -3  -1 -23   12.46    9.12
  -3  -1  22    5.92    6.46
  -3  -1 -22    5.94    6.28
   3  -1 -22   11.64    8.52
  -3  -1 -22    9.58    6.16
  -3  -1 -21   69.17    6.87
   3  -1 -21   60.76    6.88
  -3  -1  21   50.49    7.36
  -3  -1 -21   57.43    9.32
   3  -1 -20   43.06    8.88
  -3  -1  20   32.33    6.86
  -3  -1 -20   40.08    6.70
  -3  -1 -20   50.04    6.72
  -3  -1  19  330.92   12.80
   3  -1 -19  368.10   10.32
  -3  -1 -19  361.83   10.50
  -3  -1 -19  303.47    9.70
   3  -1 -18  175.98    8.01
  -3  -1 -18  192.74   10.23
  -3  -1  18  141.41   10.22
   3  -1  18  125.87    8.15
  -3  -1 -18  153.55    7.66
   3  -1  17  538.98   14.30
  -3  -1 -17  728.23   14.51
  -3  -1 -17  726.28   13.92
   3  -1 -17  678.11   13.29
  -3  -1  17  610.07   14.43
  -3  -1 -16   66.44    6.57
   3  -1  16   58.38    8.78
  -3  -1  16   59.14    6.76
   3  -1 -16   82.43    6.69
  -3  -1 -16   79.12    6.69
   3  -1 -15   40.83    6.16
   3  -1  15   39.97    6.48
  -3  -1  15   38.55    6.37
  -3  -1 -15   38.13    6.10
  -3  -1  14   32.14    8.34
   3  -1  14   30.28    6.20
   3  -1 -14   32.52    8.05
  -3  -1 -14   38.19    5.99
   3  -1 -13    6.75    5.64
   3  -1  13    6.14    7.90
  -3  -1 -13   10.81    5.63
  -3  -1  13    4.64    5.67
  -3  -1  12   -1.14    5.57
   3  -1  12    0.86    5.56
  -3  -1 -12    6.92    7.82
   3  -1 -12    0.53    5.55
  -3  -1  11   50.36    6.24
  -3  -1 -11   41.09    6.22
   3  -1  11   33.51    6.23
   3  -1 -11   39.01    6.01
  -3  -1 -10   12.13    5.70
   3  -1 -10   13.01    5.65
  -3  -1  10   18.80    5.57
   3  -1  10   15.03    7.88
   3  -1   9   17.38    7.95
   3  -1  -9   16.53    5.55
  -3  -1  -9   12.10    8.02
  -3  -1   9    9.06    5.56
  -3  -1   8   22.05    7.79
   3  -1   8   22.81    5.94
  -3  -1  -8   26.35    6.02
   3  -1  -8   27.85    7.88
  -3  -1  -7  780.10   14.20
   3  -1   7  782.61   15.86
   3  -1  -7  813.18   14.52
  -3  -1   7  806.14   14.60
  -3  -1  -6   15.58    8.01
  -3  -1   6   17.51    5.56
   3  -1   6   19.61    5.88
   3  -1  -6   19.99    5.64
  -3  -1   5  160.21    9.30
   3  -1   5  153.83    8.00
  -3  -1  -5  157.54    9.56
   3  -1  -5  160.41    7.87
  -3  -1  -4  225.51    8.66
   3  -1   4  190.88    8.61
   3  -1  -4  213.55    8.60
  -3  -1   4  220.43    8.52
   3  -1   3  169.39   10.03
  -3  -1  -3  185.16    8.11
   3  -1  -3  178.49    8.17
  -3  -1   3  181.43    8.10
   3  -1   2   29.95    8.11
  -3  -1  -2   28.60    5.92
   3  -1  -2   28.74    5.96
  -3  -1   2   27.88    5.76
  -3  -1   1    3.74    5.24
   3  -1   1    5.20    7.78
  -3  -1  -1    5.51    7.55
   3  -1  -1    8.17    5.41
   3  -1   0   -2.16    5.48
  -3  -1   0    0.40    5.31
  -3   0  27   -1.72    7.02
  -3   0 -27    2.98    6.92
  -3   0 -26    7.70    6.75
  -3   0 -26    1.28    6.84
  -3   0  26    4.31    6.86
  -3   0 -25   24.41    7.61
  -3   0 -25   29.65    7.34
  -3   0  25   34.12    9.53
  -3   0 -24    9.69    6.52
  -3   0  24    0.52    8.94
  -3   0 -24   11.92    8.84
  -3   0 -23    1.55    6.23
  -3   0  23   -0.70    8.78
  -3   0 -23   -2.63    6.29
  -3   0  22   -0.01    6.15
  -3   0 -22    5.94    5.96
  -3   0 -22    1.16    6.24
  -3   0 -21   11.43    6.07
  -3   0  21    7.50    6.21
  -3   0 -21    8.18    8.54
  -3   0 -20   14.30    8.47
  -3   0 -20   15.15    6.23
  -3   0  20    8.80    6.22
  -3   0  19 1027.38   19.23
  -3   0 -19 1201.09   18.30
  -3   0 -19 1052.56   17.40
  -3   0 -18    9.24    6.07
  -3   0 -18   10.31    5.94
  -3   0  18    8.77    8.29
  -3   0 -17  506.32   11.53
  -3   0  17  443.83   12.22
  -3   0 -17  488.28   11.48
  -3   0 -16   41.63    6.31
  -3   0  16   29.77    6.28
  -3   0 -16   38.23    6.14
  -3   0  15  440.10   11.17
  -3   0 -15  463.00   10.96
  -3   0  14    2.87    5.46
  -3   0 -14    1.82    5.45
  -3   0  13   53.28    6.34
  -3   0 -13   58.26    6.30
  -3   0  12    4.07    5.35
  -3   0 -12    3.77    5.54
  -3   0  11   34.04    5.88
  -3   0 -11   29.10    6.00
  -3   0 -10   11.21    5.69
  -3   0  10    7.81    5.43
  -3   0   9   53.72    6.21
  -3   0  -9   50.99    6.16
  -3   0   8   96.55    6.88
  -3   0  -8   96.09    8.99
  -3   0  -7 1268.09   18.30
  -3   0   7 1326.76   19.37
  -3   0   6  122.87    7.08
  -3   0  -6  120.75    7.49
  -3   0   5 1013.97   16.19
  -3   0  -5 1020.73   16.51
  -3   0  -4   32.17    8.16
  -3   0   4   36.77    7.75
  -3   0  -3   12.09    5.74
  -3   0   3   14.26    7.65
  -3   0   2   12.44    5.35
  -3   0  -2   13.39    7.73
  -3   0   1   95.30    6.76
  -3   0  -1   90.92    6.80
  -3   0   0   43.27    5.97
  -2  -9 -12   -0.21    8.00
  -2  -9 -12    0.41    6.73
   2  -9 -12    0.39   10.78
  -2  -9 -11    4.45    9.85
  -2  -9 -11    2.30    5.62
   2  -9 -11    4.98   10.93
  -2  -9 -10    0.11    7.83
  -2  -9 -10    1.88    6.72
   2  -9 -10    0.11    7.57
   2  -9  -9    2.47   10.39
  -2  -9  -9    0.94    7.84
  -2  -9  -9    2.31    9.35
  -2  -9  -8   -1.50    8.02
   2  -9  -8   13.62   10.91
  -2  -9  -8   14.14   10.46
  -2  -9  -7    2.64    9.64
   2  -9  -7    2.90    9.21
  -2  -9  -7    0.61    8.38
  -2  -9  -6   -0.45    9.27
   2  -9  -6    3.31    8.25
  -2  -9  -6    2.69   10.05
  -2  -9  -5   -0.17   10.17
   2  -9  -5    2.33    9.80
  -2  -9  -5    1.42   10.21
  -2  -9  -4    0.47   10.03
   2  -9  -4   -0.09   10.90
   2  -9  -4    0.27   11.11
  -2  -9  -4    0.64   10.14
  -2  -9  -3    1.36   12.60
  -2  -9  -3    5.05   14.84
   2  -8 -17    2.94    9.55
  -2  -8  17    2.75    7.19
  -2  -8 -17    2.30    6.75
  -2  -8 -17   -1.01    6.72
   2  -8 -16    1.40    6.80
  -2  -8 -16    9.06    9.24
  -2  -8  16    0.91   10.15
  -2  -8 -16    5.81    9.11
  -2  -8 -15    3.79    6.36
  -2  -8  15    0.92   10.16
   2  -8 -15    3.40    6.91
  -2  -8 -15   -2.40    9.23
  -2  -8 -14    9.00    9.44
  -2  -8  14   -1.20   10.33
  -2  -8 -14    1.17    6.59
   2  -8 -14    7.80    9.75
  -2  -8 -13    2.37    6.13
  -2  -8 -13    4.67    9.16
  -2  -8  13    3.50   10.10
   2  -8 -13    5.49    7.00
  -2  -8 -12    1.16    8.91
  -2  -8  12    0.19    9.67
  -2  -8 -12    1.43    8.47
   2  -8 -12    1.06    9.58
   2  -8 -11    3.77    9.48
  -2  -8 -11    0.73    8.46
  -2  -8  11    0.71    9.60
  -2  -8 -11    0.69    6.22
  -2  -8  10   12.09   10.23
  -2  -8 -10    9.17    6.87
  -2  -8 -10    6.03    8.63
   2  -8 -10   16.35   10.00
  -2  -8  -9    5.24    8.82
  -2  -8  -9    3.57    5.98
   2  -8  -9    6.76    9.52
  -2  -8   9    5.03   10.02
  -2  -8  -8   10.06    9.02
  -2  -8  -8    4.79    6.01
  -2  -8   8    5.95   10.12
   2  -8  -8    8.93    9.64
   2  -8  -7    1.29    6.41
  -2  -8  -7    0.90    8.57
  -2  -8   7    1.42    9.49
  -2  -8  -7    2.74    8.26
  -2  -8  -6    9.42    8.89
  -2  -8  -6    8.98    8.68
   2  -8  -6    9.26    9.41
  -2  -8   6    8.78   10.26
   2  -8  -5    4.06    9.09
  -2  -8  -5    9.27    8.78
  -2  -8  -5    5.34    8.77
  -2  -8   5    6.10   10.15
   2  -8  -4    0.54    8.57
  -2  -8   4    0.93   11.97
  -2  -8  -4    2.37    8.28
  -2  -8  -4    3.19    8.69
  -2  -8  -3    4.16    8.53
  -2  -8  -3    3.37    8.94
  -2  -8   3    2.06   12.30
   2  -8  -3    2.50    8.39
   2  -8  -2   25.43    9.65
  -2  -8   2   23.95   13.70
  -2  -8  -2   16.07   10.19
  -2  -8  -2   30.69   10.03
  -2  -8   2   26.53    9.90
   2  -8  -1  149.63   17.28
  -2  -8  -1  105.40   14.98
   2  -8   1  157.56   19.64
  -2  -8  -1  156.01   15.91
  -2  -8   1  149.23   15.70
  -2  -8   1   98.46   16.29
  -2  -8   0  188.13   20.09
  -2  -8   0  292.68   21.11
   2  -8   0  264.83   24.07
  -2  -7 -21    2.03    6.61
   2  -7 -20    1.06    6.36
  -2  -7 -20    0.97    6.77
  -2  -7  20    0.54    9.70
  -2  -7 -20   -0.28    6.53
  -2  -7  19    0.06    6.77
   2  -7 -19   -0.54    8.71
  -2  -7 -19   -5.29    9.26
  -2  -7 -19    0.50    6.67
   2  -7 -18   14.28    8.96
  -2  -7 -18    2.99    6.98
  -2  -7  18    8.98    9.73
  -2  -7 -18   11.55    9.36
  -2  -7 -17    0.28    6.37
  -2  -7 -17   -0.11    6.43
  -2  -7  17    1.08    6.58
   2  -7 -17    1.56    8.64
  -2  -7 -16    5.69    6.34
  -2  -7 -16    5.88    6.55
  -2  -7  16    3.43    9.37
   2  -7 -16    2.47    6.24
  -2  -7  15    5.94    9.09
  -2  -7 -15   -6.04    8.87
   2  -7 -15   -1.34    8.62
  -2  -7 -15    3.99    8.87
  -2  -7 -14    3.22    8.47
  -2  -7  14   -1.76    9.06
   2  -7 -14    2.96    5.97
  -2  -7 -14   -0.36    6.18
   2  -7 -13   48.57    7.57
  -2  -7  13   40.17   10.84
  -2  -7 -13   36.31    7.22
  -2  -7 -13   47.86    9.89
  -2  -7 -12   96.03   10.96
  -2  -7 -12  111.86    9.33
  -2  -7  12  102.43   12.40
   2  -7 -12   93.26    8.49
  -2  -7  11   77.73   10.17
  -2  -7 -11   75.41    8.61
  -2  -7 -11  116.94   11.04
   2  -7 -11  123.43   10.98
  -2  -7 -10   30.11    6.74
  -2  -7 -10   12.73    9.30
  -2  -7  10   19.89    9.95
   2  -7 -10   28.61    9.07
  -2  -7   9    3.83    9.05
  -2  -7  -9    2.80    8.64
   2  -7  -9    7.00    8.33
  -2  -7  -9    5.80    6.06
  -2  -7   8   10.60    9.31
  -2  -7  -8    8.73    6.30
   2  -7  -8   17.67    8.68
  -2  -7  -8   17.27    8.51
  -2  -7  -7    7.81    8.31
  -2  -7  -7    6.60    6.22
   2  -7  -7    9.59    8.49
  -2  -7   7    6.21    8.98
  -2  -7  -6   35.18    7.01
  -2  -7  -6   28.68    9.43
  -2  -7   6   33.74    9.83
   2  -7  -6   24.76    6.71
  -2  -7   5   29.29    9.79
  -2  -7  -5   39.30    8.93
   2  -7   5   36.42    9.48
   2  -7  -5   28.65    6.98
  -2  -7  -5   24.29    9.45
   2  -7   4    7.51    8.17
   2  -7  -4    4.46    8.59
  -2  -7   4    4.41    8.50
  -2  -7  -4    5.69    8.62
  -2  -7  -4    5.39    5.79
   2  -7  -3    1.78    8.65
   2  -7   3    4.91    8.21
  -2  -7   3    3.07    8.33
  -2  -7  -3    2.96    5.68
  -2  -7  -3    0.87    6.12
  -2  -7   2  203.92   14.53
  -2  -7  -2  105.12   10.21
   2  -7  -2  218.21   14.95
   2  -7   2  241.06   16.72
   2  -7   1   56.07   10.59
  -2  -7   1   41.47    9.65
   2  -7  -1   49.23   10.35
  -2  -7  -1   44.03    9.57
  -2  -7   0    0.21    8.10
   2  -7   0   -0.92    8.41
   2  -6 -23   13.80    9.60
  -2  -6 -23   23.33    7.18
  -2  -6 -23    7.58    7.44
  -2  -6  23   -0.75   10.16
   2  -6 -22    5.39    6.24
  -2  -6 -22   -1.74    6.46
  -2  -6  22    2.39    6.47
  -2  -6 -22   -1.40    9.18
  -2  -6 -21    4.21    6.56
   2  -6 -21    6.20    8.84
  -2  -6 -21   -1.24    6.54
  -2  -6  21   -6.63    9.47
   2  -6 -20   11.01    6.53
  -2  -6 -20    5.57    6.43
  -2  -6 -20   12.08    6.64
  -2  -6  20    9.35    6.88
   2  -6 -19    1.07    6.03
  -2  -6 -19   -0.50    6.09
  -2  -6 -19   -0.78    8.69
  -2  -6  19    2.59    8.80
  -2  -6  18    0.01    9.02
  -2  -6 -18    4.98    6.20
   2  -6 -18    2.08    8.71
  -2  -6 -18    4.02    6.32
   2  -6 -17   -1.41    8.42
  -2  -6 -17   -0.42    8.57
  -2  -6  17    0.74    6.24
  -2  -6 -17    1.31    5.88
  -2  -6  16   13.20    6.92
  -2  -6 -16   21.55    6.47
   2  -6 -16   28.25    8.86
  -2  -6 -16   20.42    6.52
  -2  -6  15    4.49    6.28
  -2  -6 -15    4.43    5.91
  -2  -6 -15    3.17    8.42
   2  -6 -15    4.30    6.03
   2  -6 -14   -0.28    8.32
  -2  -6  14    3.28    8.49
  -2  -6 -14    1.72    8.26
  -2  -6 -14    1.54    8.20
   2  -6 -13    7.66    5.82
  -2  -6  13    6.85    8.62
  -2  -6 -13    5.38    8.31
  -2  -6 -13    6.64    5.92
   2  -6 -12   10.26    6.13
  -2  -6  12    6.86    8.83
  -2  -6 -12   12.00    8.43
  -2  -6 -12   13.43    6.09
  -2  -6 -11   10.12    5.68
   2  -6 -11    8.09    8.29
  -2  -6  11    8.87    6.10
  -2  -6 -11    6.49    8.33
  -2  -6  10   22.33    6.55
  -2  -6 -10   23.01    6.13
   2  -6 -10   29.27    6.29
  -2  -6 -10   21.57    6.26
   2  -6  -9    0.41    5.77
  -2  -6  -9    2.47    5.53
  -2  -6   9    3.19    5.82
  -2  -6  -9    2.84    5.94
  -2  -6  -8   10.67    6.19
   2  -6   8   14.31    6.11
  -2  -6  -8   13.71    7.97
   2  -6  -8   12.97    5.99
  -2  -6   8   12.20    8.39
  -2  -6  -7   52.51    6.90
  -2  -6  -7   45.82    9.21
   2  -6  -7   47.13    8.70
  -2  -6   7   46.56    9.30
   2  -6   7   47.98    7.47
   2  -6   6    1.48    8.01
   2  -6  -6   -0.50    5.62
  -2  -6  -6   -0.61    8.23
  -2  -6   6   -0.59    5.58
  -2  -6  -6    1.26    7.59
   2  -6   5   18.49    6.44
  -2  -6  -5   11.10    6.27
  -2  -6   5   14.02    8.35
   2  -6  -5   18.07    8.31
   2  -6  -4  170.68   11.84
  -2  -6   4  142.31   11.53
  -2  -6  -4  103.12    8.87
   2  -6   4  166.07   12.96
  -2  -6  -3   22.34    6.50
   2  -6   3   37.65    7.42
   2  -6  -3   37.93    9.19
  -2  -6   3   32.24    8.70
   2  -6  -2  126.79   11.19
   2  -6   2  120.80   10.00
  -2  -6   2  113.84   10.54
  -2  -6  -2  122.11   11.01
   2  -6  -1  548.12   19.03
   2  -6   1  714.22   23.47
  -2  -6  -1  661.18   21.01
  -2  -6   1  595.35   20.11
   2  -6   0   65.87   10.54
  -2  -6   0   51.42    9.51
  -2  -5 -25   -3.56    9.32
   2  -5 -25    5.73    6.18
  -2  -5  25    1.66    6.68
  -2  -5 -25    6.39    6.39
  -2  -5  24    2.77    9.38
  -2  -5 -24   -3.51    6.50
  -2  -5 -24    0.70    6.38
   2  -5 -24    1.76    6.32
   2  -5 -23    1.09    6.09
  -2  -5 -23    0.79    6.28
  -2  -5 -23   -3.43    6.38
  -2  -5  23    2.09    6.42
   2  -5 -22   17.60    6.28
  -2  -5 -22   11.56    9.06
  -2  -5 -22    6.86    6.52
  -2  -5  22   10.53    6.97
   2  -5 -21   12.46    6.37
  -2  -5  21    3.33    9.37
  -2  -5 -21   10.82    6.47
  -2  -5 -21   11.31    6.49
   2  -5 -20   34.72    6.46
  -2  -5 -20   23.70    6.54
  -2  -5  20   16.86    7.15
  -2  -5 -20   14.70    6.69
  -2  -5  19   18.56    6.76
   2  -5 -19   23.83    6.44
  -2  -5 -19   22.11    6.36
  -2  -5 -19   16.52    6.19
   2  -5 -18    0.26    8.51
  -2  -5 -18    6.65    8.20
  -2  -5  18    2.75    6.30
  -2  -5 -18    9.49    5.83
   2  -5 -17   27.17    6.41
  -2  -5  17   22.51    6.91
  -2  -5 -17   25.88    8.60
  -2  -5 -17   35.61    8.57
  -2  -5 -16   64.73    7.04
   2  -5 -16   65.30    6.96
  -2  -5 -16   57.29    8.89
  -2  -5  16   59.31    7.84
   2  -5 -15    3.86    8.37
  -2  -5 -15    1.92    5.61
  -2  -5 -15    1.35    7.96
  -2  -5  15   -0.94    6.13
   2  -5 -14    4.09    5.83
  -2  -5 -14    3.15    5.71
  -2  -5 -14    1.48    5.57
  -2  -5  14   -2.76    8.53
   2  -5 -13  156.74   10.60
  -2  -5  13  133.11    9.21
  -2  -5 -13  137.48    9.88
  -2  -5 -13  152.65    8.22
  -2  -5 -12  250.22    9.77
   2  -5 -12  224.95    9.82
  -2  -5  12  194.79   10.43
  -2  -5 -12  165.15    8.73
  -2  -5 -11  151.21    8.28
  -2  -5  11  117.94    8.97
  -2  -5 -11  152.79   10.10
   2  -5 -11  145.70    8.47
  -2  -5 -10   61.81    8.60
  -2  -5 -10   60.48    8.80
   2  -5 -10   64.71    9.16
  -2  -5  10   54.97    7.40
   2  -5  10   55.87    7.31
  -2  -5  -9    6.87    7.90
  -2  -5  -9   10.70    5.45
  -2  -5   9    6.01    8.09
   2  -5  -9   11.49    5.86
   2  -5   9    7.59    7.98
  -2  -5  -8   15.81    5.64
  -2  -5  -8   19.36    8.06
   2  -5   8   15.30    5.95
  -2  -5   8   16.76    8.12
   2  -5  -8   12.84    5.96
   2  -5   7   15.05    8.08
  -2  -5   7   14.84    8.12
  -2  -5  -7   13.16    8.07
   2  -5  -7   12.52    8.15
  -2  -5  -6    9.06    7.96
   2  -5  -6    8.33    7.90
   2  -5   6    7.52    8.10
  -2  -5   6    6.36    5.60
   2  -5  -5   15.03    5.82
  -2  -5   5   19.93    7.94
   2  -5   5   17.27    8.37
  -2  -5  -5   15.96    8.24
  -2  -5   4    2.05    5.41
   2  -5   4    0.59    5.78
   2  -5  -4    2.06    7.80
  -2  -5  -4    0.43    5.58
  -2  -5   3   21.41    8.23
   2  -5   3   22.90    8.57
   2  -5  -3   18.04    8.30
  -2  -5  -3   19.72    5.92
  -2  -5   2  327.42   13.79
  -2  -5  -2  345.58   14.27
   2  -5   2  344.21   15.01
   2  -5  -2  280.83   11.98
   2  -5   1    7.27    5.84
  -2  -5  -1    5.88    5.70
  -2  -5   1    5.83    5.64
   2  -5  -1    7.97    5.83
   2  -5   0    0.61    5.64
  -2  -5   0    1.35    5.50
  -2  -4 -26    1.35    6.72
   2  -4 -26    6.62    6.36
  -2  -4 -26   -3.63    9.28
  -2  -4  26    1.74    9.69
  -2  -4 -25   14.45    7.05
   2  -4 -25   10.64    6.61
  -2  -4  25   11.17    7.33
  -2  -4 -25   19.84    7.02
  -2  -4 -24   32.61    9.44
   2  -4 -24   22.62    6.80
  -2  -4 -24   25.16    7.14
  -2  -4  24   11.70    9.80
  -2  -4 -23   19.17    6.78
   2  -4 -23   18.48    6.55
  -2  -4 -23   19.47    6.60
  -2  -4  23   15.45    7.05
  -2  -4 -22    3.54    6.17
   2  -4 -22    1.36    5.97
  -2  -4 -22    6.98    8.62
  -2  -4  22   -0.89    6.63
  -2  -4 -21   22.34    8.90
   2  -4 -21   23.07    8.73
  -2  -4 -21   26.89    6.43
  -2  -4  21    8.12    9.60
  -2  -4 -20   -1.36    6.15
  -2  -4 -20   13.80    8.23
   2  -4 -20    4.46    5.97
  -2  -4  20   -0.97    9.18
  -2  -4  19    3.71    6.33
   2  -4 -19    5.03    8.40
  -2  -4 -19    3.21    8.32
  -2  -4 -19   -2.00    5.93
  -2  -4 -18   12.49    6.06
   2  -4 -18   15.62    6.01
  -2  -4  18   13.18    6.54
  -2  -4 -18   15.02    5.98
  -2  -4 -17   88.29    7.11
   2  -4 -17   92.52    7.54
  -2  -4  17   84.53   10.39
  -2  -4 -17   98.21    9.17
   2  -4 -16  152.71   10.12
  -2  -4 -16  120.82    7.47
  -2  -4  16  121.32   10.95
  -2  -4 -16  151.27    9.55
  -2  -4 -15    5.02    7.68
   2  -4 -15    1.26    5.88
  -2  -4  15    3.14    6.11
  -2  -4 -15    2.10    5.57
   2  -4 -14  177.20    8.51
  -2  -4 -14  164.26    9.63
  -2  -4 -14  148.49    7.91
  -2  -4  14  159.07   11.02
   2  -4 -13   23.17    8.35
  -2  -4 -13   17.08    7.96
  -2  -4  13   19.31    6.35
  -2  -4 -13   21.97    5.73
   2  -4 -12   52.16    6.81
  -2  -4 -12   43.55    6.27
  -2  -4 -12   49.04    6.25
  -2  -4  12   45.44    6.74
   2  -4  12   39.89    6.41
   2  -4  11    5.29    7.69
   2  -4 -11    5.43    5.78
  -2  -4 -11    4.71    7.47
  -2  -4  11    3.55    5.73
  -2  -4 -11    4.70    5.55
  -2  -4 -10   83.83    6.83
   2  -4  10   89.49    9.48
  -2  -4 -10   78.69    6.74
  -2  -4  10  102.92    9.58
   2  -4 -10   89.93    7.39
  -2  -4  -9   44.31    6.17
  -2  -4   9   34.35    6.41
   2  -4  -9   47.10    6.48
   2  -4   9   42.86    8.38
   2  -4  -8   49.09    8.64
  -2  -4  -8   42.51    8.29
   2  -4   8   46.69    6.63
  -2  -4   8   39.38    6.48
  -2  -4  -7    2.58    5.31
   2  -4   7    0.00    7.75
  -2  -4   7   -0.47    5.55
   2  -4  -7    1.05    5.54
  -2  -4  -6  314.72   12.22
   2  -4   6  315.37   12.11
   2  -4  -6  334.53   12.77
  -2  -4   6  329.78   13.25
  -2  -4   5  151.23   10.14
   2  -4   5  144.12    9.17
  -2  -4  -5  134.28    9.75
   2  -4  -5  151.22   10.32
  -2  -4   4    9.31    5.50
   2  -4  -4    8.77    5.66
   2  -4   4    5.67    8.08
  -2  -4  -4   10.04    5.51
  -2  -4   3   98.89    9.48
  -2  -4  -3   65.91    7.11
   2  -4   3   95.02    8.23
   2  -4  -3   85.81    7.77
  -2  -4   2  315.13   12.04
   2  -4  -2  418.29   14.82
  -2  -4  -2  346.75   12.32
   2  -4   2  393.77   13.72
  -2  -4  -1 1906.61   33.09
   2  -4   1 1807.17   32.24
  -2  -4   1 1510.43   28.33
   2  -4  -1 1714.52   30.88
  -2  -4   0 2587.23   41.48
   2  -4   0 3399.34   50.38
  -2  -3 -27   11.55    9.54
   2  -3 -27    2.10    8.77
  -2  -3 -27   -1.65    6.56
  -2  -3  27    2.21    6.77
  -2  -3 -26    8.20    6.87
  -2  -3  26    3.17    9.75
   2  -3 -26   17.39    8.82
  -2  -3 -26   13.40    6.70
  -2  -3 -25    3.58    6.24
   2  -3 -25    1.67    8.51
  -2  -3 -25    1.06    6.45
  -2  -3  25    0.52    6.65
  -2  -3 -24   18.71    6.55
  -2  -3  24    9.86    9.55
  -2  -3 -24   23.79    6.53
   2  -3 -24   19.12    8.62
  -2  -3 -23    0.86    6.14
  -2  -3 -23    0.74    8.76
   2  -3 -23    0.57    8.33
  -2  -3  23   -1.76    6.40
  -2  -3 -22   25.45    8.84
   2  -3 -22   27.31    6.27
  -2  -3 -22   27.26    8.72
  -2  -3  22   18.87    6.93
  -2  -3  21   -0.15    6.37
  -2  -3 -21   -2.03    6.24
   2  -3 -21    4.90    5.88
  -2  -3 -21    3.84    5.82
  -2  -3  20   99.34   10.73
  -2  -3 -20   91.29    7.56
  -2  -3 -20  114.94    7.59
   2  -3 -20  119.46    9.79
  -2  -3 -19  113.13    7.42
   2  -3 -19  136.87    7.64
  -2  -3  19  106.73   10.74
  -2  -3 -19  125.67    9.64
  -2  -3 -18   74.80    6.94
  -2  -3  18   68.92    7.71
   2  -3 -18   84.97    9.04
  -2  -3 -18   68.85    6.74
  -2  -3  17   57.20    7.24
  -2  -3 -17   59.83    6.65
   2  -3 -17   67.58    6.61
  -2  -3 -17   56.59    6.44
  -2  -3 -16   97.99    6.87
   2  -3 -16  105.32    7.23
  -2  -3 -16  100.49    7.06
  -2  -3  16   87.65    8.08
   2  -3 -15   34.03    6.23
  -2  -3 -15   33.44    8.03
  -2  -3  15   27.23    8.86
  -2  -3 -15   32.74    6.12
   2  -3 -14  132.58    7.62
  -2  -3 -14  117.28    9.10
  -2  -3  14  116.83    7.93
  -2  -3 -14  111.23    7.31
   2  -3 -13  157.75    8.06
  -2  -3 -13  176.88    8.12
   2  -3  13  210.65   10.55
  -2  -3 -13  231.23    8.60
  -2  -3  13  201.19    9.41
  -2  -3 -12  158.31    7.93
  -2  -3 -12  175.57    9.62
   2  -3 -12  198.32    8.63
   2  -3  12  179.90   10.17
  -2  -3  12  176.16    8.83
   2  -3 -11  357.40   10.75
   2  -3  11  281.72   10.62
  -2  -3 -11  312.04    9.85
  -2  -3  11  342.38   11.53
  -2  -3 -11  343.90   10.17
  -2  -3 -10  178.86    8.28
  -2  -3  10  220.98   10.82
   2  -3 -10  212.73    9.05
   2  -3  10  185.79    9.22
   2  -3  -9   15.18    5.77
  -2  -3  -9   12.58    5.55
   2  -3   9   15.35    5.72
  -2  -3   9   15.89    5.80
  -2  -3  -8   65.51    6.60
  -2  -3   8   74.30    6.96
   2  -3   8   65.41    6.78
   2  -3  -8   69.45    6.90
   2  -3  -7  265.80   10.05
   2  -3   7  273.42   10.76
  -2  -3  -7  262.40    9.75
  -2  -3   7  202.23    9.47
  -2  -3  -6  628.96   15.75
  -2  -3   6  607.70   15.27
   2  -3   6  603.07   16.87
   2  -3  -6  654.72   15.29
  -2  -3  -5   66.39    8.58
  -2  -3   5   60.71    6.77
   2  -3   5   64.04    7.03
   2  -3  -5   70.34    6.96
  -2  -3  -4  154.71    8.41
  -2  -3   4  138.85    8.41
   2  -3  -4  161.63    8.71
   2  -3   4  161.44    9.08
  -2  -3   3   71.56    7.01
   2  -3  -3   91.97    7.65
   2  -3   3   79.23    7.48
  -2  -3  -3   81.82    7.01
   2  -3  -2  190.49    9.56
  -2  -3  -2  184.16    9.15
  -2  -3   2  210.81   11.08
   2  -3   2  205.43   11.36
   2  -3   1   68.39    9.25
  -2  -3   1   51.30    6.63
   2  -3  -1   64.35    7.27
  -2  -3  -1   50.71    6.63
   2  -3   0    3.28    7.86
  -2  -3   0   -0.78    5.30
  -2  -2 -28    2.68    7.23
   2  -2 -28   10.64    6.93
  -2  -2  28   10.53    7.26
  -2  -2 -28   18.69    9.83
  -2  -2 -27    7.51    9.55
  -2  -2 -27    4.64    6.73
  -2  -2  27    0.41    6.80
   2  -2 -27    3.97    6.39
  -2  -2 -26   16.80    9.52
  -2  -2 -26   20.90    9.39
   2  -2 -26   12.36    6.68
  -2  -2  26   16.02    6.97
  -2  -2 -25    9.72    9.27
   2  -2 -25    6.13    8.82
  -2  -2  25   -2.48    9.36
  -2  -2 -25   13.56    6.42
  -2  -2 -24   53.42    9.48
   2  -2 -24   53.55    9.20
  -2  -2  24   35.03    7.62
  -2  -2 -24   46.20    9.52
   2  -2 -23   10.27    6.07
  -2  -2 -23   10.31    6.27
  -2  -2  23    5.59    6.53
  -2  -2 -23    5.70    8.92
  -2  -2 -22   14.26    8.87
   2  -2 -22    6.50    6.03
  -2  -2 -22    8.86    6.14
  -2  -2  22    6.91    9.00
   2  -2 -21   41.67    6.64
  -2  -2  21   35.41    7.06
  -2  -2 -21   42.49    8.88
  -2  -2 -21   45.98    6.68
  -2  -2  20  100.22    8.12
   2  -2 -20  120.35    9.47
  -2  -2 -20  105.03    7.26
  -2  -2 -20  114.40    7.60
  -2  -2 -19  350.30   10.07
  -2  -2 -19  349.84   11.70
  -2  -2  19  280.42   10.92
   2  -2 -19  357.98   10.16
  -2  -2  18  610.45   14.86
   2  -2 -18  675.71   13.02
  -2  -2 -18  716.00   13.92
  -2  -2 -18  763.25   14.17
  -2  -2 -17  386.04   10.33
  -2  -2 -17  329.74    9.93
   2  -2 -17  365.81   10.06
  -2  -2  17  330.95   12.49
  -2  -2 -16   97.89    8.94
   2  -2 -16   94.33    6.92
  -2  -2 -16   96.13    6.77
  -2  -2  16   80.74    7.58
   2  -2 -15  181.28    8.03
  -2  -2 -15  173.61    9.54
  -2  -2 -15  187.00    9.59
  -2  -2  15  171.81    8.38
   2  -2  14   90.71    7.31
   2  -2 -14   99.52    6.94
  -2  -2  14   93.88    7.28
  -2  -2 -14  101.33    8.88
  -2  -2 -14  103.58    6.91
   2  -2 -13   95.05    6.82
  -2  -2 -13   97.82    6.81
  -2  -2  13   98.82    9.25
  -2  -2 -13   92.54    8.54
   2  -2  13   90.51    8.98
   2  -2 -12  158.81    9.47
  -2  -2  12  152.64    9.80
  -2  -2 -12  152.09    9.20
  -2  -2 -12  159.58    7.62
   2  -2  12  145.42    9.65
   2  -2 -11    7.42    7.70
   2  -2  11   10.58    5.51
  -2  -2  11    8.80    5.53
  -2  -2 -11    5.39    5.47
  -2  -2  10   60.60    6.60
   2  -2 -10   80.58    8.44
  -2  -2 -10   63.01    8.31
   2  -2  10   66.37    6.82
   2  -2  -9   38.65    6.04
  -2  -2  -9   33.44    5.95
   2  -2   9   36.41    6.00
  -2  -2   9   37.53    6.05
   2  -2   8  113.32    7.84
  -2  -2   8  106.93    7.53
   2  -2  -8  120.24    9.25
  -2  -2  -8  114.63    9.18
   2  -2   7  697.19   16.12
   2  -2  -7  741.28   15.36
  -2  -2   7  666.26   15.35
  -2  -2  -7  703.86   15.93
  -2  -2  -6 1184.35   19.94
   2  -2   6 1177.80   21.54
  -2  -2   6 1160.16   20.93
   2  -2  -6 1199.28   20.24
   2  -2   5  270.85   10.62
  -2  -2  -5  276.24   10.23
   2  -2  -5  278.85   10.33
  -2  -2   5  238.60    9.91
   2  -2  -4  285.36   11.93
   2  -2   4  269.53   10.79
  -2  -2   4  277.39   10.43
  -2  -2  -4  247.39    9.96
  -2  -2   3  154.27   10.66
  -2  -2  -3  146.24    9.30
   2  -2   3  139.68    8.50
   2  -2  -3  149.94   10.11
   2  -2   2   15.12   10.18
  -2  -2  -2   13.56    7.10
   2  -2  -2   14.08   10.09
  -2  -2   2   14.05    7.04
   2  -2   1  184.64   12.48
   2  -2  -1  187.23   10.22
  -2  -2  -1  189.36   12.10
  -2  -2   1  192.85    9.89
  -2  -2   0  831.30   17.47
   2  -2   0  944.27   20.43
  -2  -1 -29   44.27   10.73
  -2  -1  29   25.97    8.08
  -2  -1 -29   46.86    8.16
   2  -1 -28   -4.24    6.64
  -2  -1 -28    2.67    6.68
  -2  -1  28    3.18    9.49
  -2  -1 -28    0.73    6.76
   2  -1 -27   -1.12    8.88
  -2  -1 -27    6.45    6.49
  -2  -1  27    4.53    6.36
  -2  -1 -27   -1.92    6.62
   2  -1 -26   19.23    8.77
  -2  -1 -26    4.93    6.66
  -2  -1  26    9.44    9.14
  -2  -1 -26   13.25    6.58
  -2  -1 -25    7.27    6.42
   2  -1 -25    5.58    5.95
  -2  -1  25   -1.94    6.44
  -2  -1 -25    4.55    6.34
  -2  -1 -24   57.30    7.23
  -2  -1 -24   55.75    7.03
  -2  -1  24   28.45    7.20
   2  -1 -24   46.10    6.88
  -2  -1 -23    2.94    6.24
   2  -1 -23   15.23    8.53
  -2  -1  23    4.30    8.90
  -2  -1 -23   12.07    6.17
  -2  -1 -22   22.04    6.55
   2  -1 -22   28.42    8.55
  -2  -1  22   19.35    6.51
  -2  -1 -22   29.39    6.28
   2  -1 -21   26.82    6.13
  -2  -1 -21   25.73    8.59
  -2  -1 -21   36.77    8.71
  -2  -1  21   20.45    6.49
  -2  -1 -20   41.29    6.48
   2  -1 -20   52.80    6.45
  -2  -1  20   33.95    6.73
  -2  -1 -20   37.70    6.58
  -2  -1  19  447.74   12.94
  -2  -1 -19  518.91   11.92
   2  -1 -19  546.03   13.13
  -2  -1 -19  573.22   11.99
  -2  -1 -18  576.49   13.22
   2  -1 -18  573.44   12.00
  -2  -1 -18  576.26   12.08
  -2  -1  18  488.02   13.16
  -2  -1 -17  400.94   10.45
   2  -1 -17  463.94   12.35
  -2  -1  17  357.64   11.11
  -2  -1 -17  382.75   10.20
  -2  -1 -16  315.52    9.55
   2  -1 -16  342.74   11.02
  -2  -1 -16  341.20   11.15
  -2  -1  16  257.15    9.63
  -2  -1 -15   17.46    5.63
   2  -1 -15   10.97    5.63
  -2  -1 -15   10.62    5.63
  -2  -1  15    7.55    5.72
   2  -1  14  172.88    8.39
  -2  -1 -14  163.06    7.66
   2  -1 -14  179.79    9.48
  -2  -1  14  173.05    9.90
  -2  -1 -14  157.50    7.49
  -2  -1  13    2.36    7.53
   2  -1 -13    0.88    5.32
  -2  -1 -13    4.77    7.52
   2  -1  13   -0.22    5.36
  -2  -1 -13    0.70    5.35
   2  -1  12   38.33    8.04
   2  -1 -12   36.19    5.88
  -2  -1 -12   38.43    5.92
  -2  -1  12   38.19    8.05
   2  -1 -11   78.87    6.45
  -2  -1  11   81.23    8.48
   2  -1  11   77.36    6.72
  -2  -1 -11   78.10    6.55
   2  -1 -10    4.85    5.35
  -2  -1  10    3.06    5.31
   2  -1  10    5.25    5.44
  -2  -1 -10    4.25    5.50
   2  -1  -9   66.99    8.30
  -2  -1   9   61.44    8.27
   2  -1   9   65.95    6.79
  -2  -1  -9   63.53    6.55
   2  -1  -8  337.97   10.14
   2  -1   8  336.85   11.08
  -2  -1   8  334.08   11.85
  -2  -1  -8  338.76   10.56
   2  -1  -7  664.73   14.10
  -2  -1  -7  805.88   15.85
   2  -1   7  785.61   16.43
  -2  -1   7  763.12   15.77
  -2  -1  -6   89.18    9.28
  -2  -1   6   80.06    8.91
   2  -1   6   78.19    7.40
   2  -1  -6   89.41    6.98
   2  -1  -5  370.76   11.94
  -2  -1   5  365.75   11.88
  -2  -1  -5  419.57   14.49
   2  -1   5  367.83   14.47
  -2  -1   4 1475.39   23.79
  -2  -1  -4 1391.21   22.10
   2  -1   4 1401.87   22.50
   2  -1  -4 1390.69   21.99
  -2  -1   3  248.81   10.50
   2  -1   3  257.66   13.24
  -2  -1  -3  235.84   12.81
   2  -1  -3  240.03   10.57
   2  -1   2  326.62   11.93
  -2  -1   2  336.88   13.61
  -2  -1  -2  310.50   11.42
   2  -1  -2  337.40   11.90
  -2  -1   1  478.84   15.10
   2  -1   1  452.11   13.41
  -2  -1  -1  454.77   13.34
   2  -1  -1  486.13   15.47
  -2  -1   0    0.52    6.73
   2  -1   0    1.72    7.05
  -2   0 -29    9.88    7.09
  -2   0 -29   -0.50    7.34
  -2   0  29   -3.87    6.98
  -2   0  28    1.23    6.28
  -2   0 -28    4.16    9.19
  -2   0 -28   -0.16    6.59
  -2   0 -27    3.01    6.48
  -2   0 -27   -5.37    6.56
  -2   0  27   -2.05    6.28
  -2   0 -26   -1.14    6.36
  -2   0  26   -5.26    6.33
  -2   0 -26   -2.38    6.30
  -2   0 -25    0.39    6.28
  -2   0 -25    8.12    6.21
  -2   0  25    4.33    8.79
  -2   0 -24   -3.58    6.17
  -2   0  24   -1.03    6.07
  -2   0 -24    5.23    8.66
  -2   0 -23   -0.27    6.03
  -2   0  23    3.17    6.00
  -2   0 -23    3.50    6.00
  -2   0 -22  167.24    8.40
  -2   0 -22  216.98    8.72
  -2   0  22  168.29   10.61
  -2   0 -21   -0.05    8.34
  -2   0  21    8.06    5.90
  -2   0 -21    4.40    6.06
  -2   0 -20   22.90    6.22
  -2   0 -20   24.13    8.53
  -2   0  20   15.42    6.12
  -2   0 -19  451.74   10.94
  -2   0  19  418.93   12.21
  -2   0 -19  523.40   13.19
  -2   0 -18  148.34    7.49
  -2   0 -18  145.30    9.64
  -2   0  18  131.43    7.95
  -2   0  17  838.06   16.41
  -2   0 -17  926.78   15.90
  -2   0 -17  983.56   15.73
  -2   0 -16    2.03    5.43
  -2   0  16    1.07    5.53
  -2   0 -16    0.45    5.63
  -2   0 -15    0.62    5.38
  -2   0  15   -0.50    5.40
  -2   0 -15    1.38    7.76
  -2   0 -14    0.21    5.37
  -2   0 -14    3.46    7.49
  -2   0  14    0.44    7.46
  -2   0 -13    3.33    5.28
  -2   0  13    3.16    5.21
  -2   0 -13    4.10    5.43
  -2   0 -12  182.70    7.86
  -2   0  12  180.38    8.27
  -2   0 -11   -1.44    5.27
  -2   0  11   -0.33    5.11
  -2   0  10    0.71    5.08
  -2   0 -10    2.33    5.28
  -2   0  -9   64.82    6.49
  -2   0   9   62.00    6.25
  -2   0   8  476.54   12.17
  -2   0  -8  517.47   13.64
  -2   0  -7  556.12   13.19
  -2   0   7  554.96   13.06
  -2   0  -6   92.35    8.50
  -2   0   6   90.88    8.07
  -2   0  -5  281.46   11.10
  -2   0   5  302.22   12.66
  -2   0   4    2.69    6.61
  -2   0  -4    4.46    7.04
  -2   0   3  275.91   10.75
  -2   0  -3  268.23   13.10
  -2   0  -2  552.46   14.39
  -2   0   2  566.19   15.85
  -2   0  -1  153.74    9.43
  -2   0   1  138.39    9.19
  -2   0   0  422.80   12.97
   1  -9 -15    4.78    8.15
  -1  -9 -15    3.60   10.35
  -1  -9 -15   -0.95    7.92
   1  -9 -15    1.32    6.48
   1  -9 -14    5.42   11.22
   1  -9 -14   -1.98    8.93
  -1  -9 -14    3.77   10.19
  -1  -9 -14    0.33    5.59
  -1  -9 -13   -0.31    7.87
   1  -9 -13    0.49    7.84
   1  -9 -13   -0.11    8.87
  -1  -9 -13    3.75   10.35
  -1  -9 -12    0.59    5.54
   1  -9 -12    1.59    8.99
  -1  -9 -12   21.34    8.89
   1  -9 -12   35.87   12.83
  -1  -9 -11   29.38   12.28
  -1  -9 -11   -0.81    7.91
   1  -9 -11    7.69    8.65
   1  -9 -11   32.60   12.13
   1  -9 -10    2.05    7.86
  -1  -9 -10    0.74    7.88
   1  -9 -10    5.80   10.86
  -1  -9 -10    5.32   10.72
   1  -9  -9    3.93    9.51
  -1  -9  -9    4.79   12.74
  -1  -9  -9   -0.80    7.89
   1  -9  -9    1.04   10.38
   1  -9  -8    2.48    9.75
  -1  -9  -8    2.86   10.51
   1  -9  -8    1.63   11.68
  -1  -9  -8    1.22    8.37
  -1  -9  -7    1.01   14.42
  -1  -9  -7   -0.12   15.80
   1  -8 -19   42.39    8.78
  -1  -8 -19   34.56   11.26
   1  -8 -19   40.41   11.03
  -1  -8 -19   59.11   10.95
  -1  -8 -18   41.90    8.55
   1  -8 -18   40.19   10.82
  -1  -8 -18   46.47   10.94
   1  -8 -18   49.51    8.50
   1  -8 -17   14.69   10.06
  -1  -8 -17   17.50    9.68
  -1  -8 -17   18.96   10.13
   1  -8 -17   17.96    7.75
   1  -8 -16   14.95   10.12
  -1  -8 -16   14.82    9.80
  -1  -8 -16   28.31    9.38
   1  -8 -16   18.79    7.36
   1  -8 -15   14.59    9.40
  -1  -8 -15   13.95    6.85
  -1  -8 -15   10.00    6.72
   1  -8 -15   13.13    9.43
   1  -8 -14    4.41    9.12
   1  -8 -14    4.82    6.39
  -1  -8 -14    0.25    8.64
  -1  -8 -14   -0.16    6.44
   1  -8 -13    0.95    6.56
   1  -8 -13    2.77    8.88
  -1  -8 -13   -0.38    6.14
  -1  -8 -13    1.04    8.59
   1  -8 -12    3.37    9.34
  -1  -8 -12    5.84    8.66
   1  -8 -12    8.34    9.17
  -1  -8 -12    2.79    8.69
   1  -8 -11    4.09    9.26
   1  -8 -11    3.47    8.78
  -1  -8 -11    0.26    6.03
  -1  -8 -11    3.52    8.33
  -1  -8 -10    5.46    8.42
  -1  -8 -10   10.25    8.65
   1  -8 -10    6.35    6.81
   1  -8 -10   11.86    6.54
   1  -8  -9   11.51    9.11
  -1  -8  -9    3.18    5.98
  -1  -8  -9   11.44    8.65
   1  -8  -9   11.06    9.38
  -1  -8  -8   10.29    8.71
   1  -8  -8   13.48    9.61
   1  -8  -8   19.39    9.44
  -1  -8  -8   16.09    9.26
  -1  -8  -7    5.29    8.80
  -1  -8  -7    1.96    8.42
   1  -8  -7    3.16    9.13
   1  -8  -7    3.79    8.46
   1  -8  -6   92.88   14.92
  -1  -8  -6   83.64   15.03
   1  -8  -6   71.56   14.44
  -1  -8  -6   49.57   11.18
  -1  -8  -5   70.22   15.38
   1  -8  -5   81.31   18.16
  -1  -8  -5   88.06   17.35
   1  -8  -5  103.53   19.48
  -1  -7 -22    5.93    9.45
   1  -7 -22   -2.46    6.63
   1  -7 -22    0.62    6.42
  -1  -7 -22    4.17    6.62
  -1  -7  22   -0.25    6.58
  -1  -7 -21    6.70    9.48
   1  -7 -21   15.50    9.41
   1  -7 -21    7.28    6.65
  -1  -7  21    2.76    9.20
  -1  -7 -21   10.18    9.51
  -1  -7 -20   77.42    8.96
   1  -7 -20   70.82    8.80
   1  -7 -20   85.79   10.39
  -1  -7  20   33.73   11.34
  -1  -7 -20   88.04    8.96
  -1  -7  19    5.64    6.60
  -1  -7 -19   12.83    9.30
   1  -7 -19   13.31    6.39
  -1  -7 -19   13.23    6.78
  -1  -7 -18   65.91    8.18
   1  -7 -18   55.13    9.81
  -1  -7 -18   71.39   10.34
  -1  -7  18   48.67   10.81
  -1  -7 -17  139.63   10.82
  -1  -7  17   96.59   11.83
  -1  -7 -17  159.99   12.55
   1  -7 -17  134.52    9.67
  -1  -7 -16    9.02    9.03
   1  -7 -16   11.34    6.13
  -1  -7 -16   12.72    6.47
  -1  -7  16    7.91    8.75
  -1  -7 -15   20.97    6.99
  -1  -7  15   15.45    6.83
   1  -7 -15   19.81    6.42
  -1  -7 -15   30.68    8.96
   1  -7 -14   43.86    9.15
  -1  -7  14   33.10    9.80
  -1  -7 -14   34.96    7.15
  -1  -7 -14   41.81    7.49
  -1  -7  13    0.30    7.95
  -1  -7 -13    0.51    5.81
  -1  -7 -13   -0.83    6.10
   1  -7 -13   -0.32    5.78
  -1  -7 -12   14.36    8.49
   1  -7 -12   13.67    6.21
  -1  -7 -12   17.33    8.82
  -1  -7  12   13.85    8.58
   1  -7 -11   28.07    8.95
  -1  -7 -11   23.28    6.47
  -1  -7 -11   21.67    6.56
  -1  -7  11   21.29    9.11
   1  -7 -10    8.92    6.12
  -1  -7 -10   12.61    6.29
  -1  -7 -10   11.08    6.08
  -1  -7  10    9.99    8.55
  -1  -7  -9    9.11    8.62
  -1  -7  -9    9.72    8.28
  -1  -7   9    7.92    8.34
   1  -7  -9    9.21    8.31
  -1  -7  -8   14.07    8.90
  -1  -7  -8   18.82    8.62
   1  -7  -8   18.65    8.51
  -1  -7  -7   50.24   10.00
  -1  -7  -7   55.45    9.71
   1  -7  -7   46.82    9.51
  -1  -7  -6   31.23    9.50
   1  -7  -6   25.78    9.06
  -1  -7  -6   32.13    9.11
  -1  -7  -5    0.80    5.53
  -1  -7  -5    1.82    8.32
   1  -7  -5    0.49    8.17
  -1  -7  -4    4.31    9.76
  -1  -7  -4    3.04    8.46
   1  -7  -4    2.24    8.33
   1  -7  -3   22.97   11.69
  -1  -7  -3   19.58   11.01
   1  -7  -3   33.37   11.95
  -1  -7  -3   23.63    9.45
  -1  -7  -2   11.67   12.27
  -1  -7  -2    8.51   11.90
  -1  -6 -24   -2.47    9.13
   1  -6 -24   10.89    8.61
  -1  -6 -24   -1.65    6.50
  -1  -6  24    0.92    6.24
  -1  -6  23    8.12    8.61
   1  -6 -23    3.49    5.98
  -1  -6 -23    2.51    8.88
  -1  -6 -23   -2.08    8.95
  -1  -6 -22   19.77    9.08
   1  -6 -22   13.47    6.38
  -1  -6 -22   24.94    9.25
  -1  -6  22   12.60    8.85
  -1  -6  21   14.92    8.72
   1  -6 -21   13.41    8.64
  -1  -6 -21    8.04    6.36
  -1  -6 -21    8.12    8.94
  -1  -6 -20    1.89    8.67
  -1  -6 -20    5.08    6.07
   1  -6 -20    4.69    8.24
  -1  -6  20    3.61    8.22
   1  -6 -19   21.58    6.28
  -1  -6  19    9.77    8.76
  -1  -6 -19   25.44    8.89
  -1  -6 -19   23.02    6.48
   1  -6 -18  102.96    7.97
  -1  -6 -18   99.20    8.57
  -1  -6 -18   99.48   10.22
  -1  -6  18   86.23   10.52
  -1  -6 -17    1.66    5.88
  -1  -6 -17    2.28    5.79
   1  -6 -17    5.06    5.70
  -1  -6  17   -1.46    8.04
  -1  -6 -16  138.79    8.97
  -1  -6  16  119.32   11.51
   1  -6 -16  159.66   10.47
  -1  -6 -16  136.34    8.72
  -1  -6 -15   23.57    6.42
  -1  -6 -15   38.17    6.59
   1  -6 -15   30.18    6.33
  -1  -6  15   18.62    8.76
  -1  -6 -14    5.72    5.74
  -1  -6  14    3.57    7.99
   1  -6 -14    4.55    5.71
  -1  -6 -14    8.31    5.83
  -1  -6 -13   19.86    6.08
   1  -6 -13   22.67    8.36
  -1  -6  13   22.65    8.46
  -1  -6 -13   26.49    6.29
  -1  -6 -12    3.66    8.05
   1  -6 -12    1.25    5.70
  -1  -6 -12    2.03    5.67
  -1  -6  12    0.83    7.82
   1  -6 -11    2.03    5.63
  -1  -6  11    2.41    5.52
  -1  -6 -11    3.79    8.06
  -1  -6 -11    3.15    5.60
  -1  -6 -10    6.18    5.81
  -1  -6 -10    7.31    5.85
  -1  -6  10    4.94    5.67
   1  -6 -10    6.36    5.67
  -1  -6  -9   11.02    8.36
   1  -6  -9   12.63    5.90
  -1  -6  -9   12.31    5.86
  -1  -6   9   10.06    8.17
   1  -6  -8   69.74    9.33
  -1  -6   8   60.19    9.92
  -1  -6  -8   41.33    7.33
  -1  -6  -8   64.38    7.32
   1  -6  -7   85.09    9.71
  -1  -6  -7   74.35    7.85
  -1  -6  -7   79.17    9.98
  -1  -6   7   73.98   10.87
  -1  -6  -6    0.81    8.07
  -1  -6  -6    0.06    7.80
  -1  -6   6    0.29    7.69
   1  -6  -6    2.44    7.61
  -1  -6  -5   55.37    9.75
   1  -6  -5   33.22    6.83
  -1  -6   5   55.98   12.20
  -1  -6  -5   60.07    9.53
  -1  -6  -4   -0.01    5.83
  -1  -6   4    2.07    9.58
  -1  -6  -4    4.08    7.76
   1  -6  -4    1.65    7.81
   1  -6  -3   29.61    9.15
  -1  -6  -3   28.42    9.24
  -1  -6   3   34.75   13.23
  -1  -6  -3   38.92    9.03
   1  -6  -2   58.89   12.29
  -1  -6   2   40.96   12.52
  -1  -6  -2   65.58   10.31
  -1  -6  -2   40.42    9.72
  -1  -6   2   58.34   13.23
  -1  -6  -1    5.77    7.89
  -1  -6  -1   12.70    8.40
  -1  -6   1    6.58    9.89
   1  -6  -1    9.32   10.49
  -1  -6   1   10.95   10.08
  -1  -6   0   17.82   10.30
  -1  -6   0   27.77   10.81
   1  -6   0   25.65   11.78
  -1  -5 -26   -1.65    6.49
  -1  -5  26    2.94    6.53
  -1  -5 -26    6.99    8.85
   1  -5 -26   -1.04    6.20
  -1  -5  25   -6.13    6.41
  -1  -5 -25    7.88    8.62
   1  -5 -25   -2.11    6.14
  -1  -5 -25    6.01    6.29
   1  -5 -24   -0.82    8.36
  -1  -5  24   -0.45    6.20
  -1  -5 -24   -1.83    6.02
  -1  -5 -24    0.37    6.25
  -1  -5  23   12.48    6.63
   1  -5 -23   21.73    8.58
  -1  -5 -23    9.47    8.94
  -1  -5 -23    4.71    6.47
   1  -5 -22   15.51    6.08
  -1  -5  22    8.64    6.40
  -1  -5 -22   16.30    8.76
  -1  -5 -22   19.67    6.35
  -1  -5 -21   17.02    8.36
  -1  -5  21    7.40    8.58
   1  -5 -21    6.31    5.98
  -1  -5 -21    5.10    6.09
   1  -5 -20   36.33    6.33
  -1  -5 -20   40.43    6.55
  -1  -5 -20   35.24    8.69
  -1  -5  20   23.28    8.86
  -1  -5 -19   50.07    6.77
   1  -5 -19   61.10    8.91
  -1  -5  19   44.88    7.16
  -1  -5 -19   61.27    7.19
   1  -5 -18  115.05    9.55
  -1  -5 -18  112.79    7.80
  -1  -5 -18   96.59    7.60
  -1  -5  18   70.47    8.51
   1  -5 -17  170.02    8.48
  -1  -5  17  120.74    9.60
  -1  -5 -17  171.66   10.20
  -1  -5 -17  173.55    8.62
  -1  -5 -16   11.74    7.97
  -1  -5 -16    7.15    5.82
  -1  -5  16    6.85    8.15
   1  -5 -16    6.61    8.03
  -1  -5 -15    8.58    8.02
   1  -5 -15   20.18    5.99
  -1  -5  15   11.98    6.26
  -1  -5 -15   10.08    8.07
  -1  -5  14   13.58    8.25
   1  -5 -14   15.17    5.87
  -1  -5 -14   12.31    7.89
  -1  -5 -14   13.79    5.82
  -1  -5 -13   25.86    5.95
   1  -5 -13   28.04    6.13
  -1  -5 -13   26.46    7.98
  -1  -5  13   25.00    6.44
  -1  -5  12    9.69    8.11
  -1  -5 -12   10.38    7.83
   1  -5 -12    6.54    5.80
  -1  -5 -12    8.17    5.58
  -1  -5 -11   -1.47    7.54
   1  -5 -11   -1.32    5.63
  -1  -5 -11    1.22    5.41
  -1  -5  11   -1.23    7.91
  -1  -5 -10   36.05    8.05
   1  -5 -10   36.92    8.51
  -1  -5 -10   38.24    8.12
  -1  -5  10   35.51    8.81
   1  -5  -9    6.66    5.72
  -1  -5  -9    7.39    7.68
  -1  -5   9    6.30    8.09
  -1  -5  -9    7.00    5.54
   1  -5  -8    1.74    5.56
  -1  -5  -8    1.46    7.55
  -1  -5   8    0.00    7.92
  -1  -5  -8    0.40    7.45
  -1  -5   7   73.52   10.06
   1  -5  -7   79.46    9.48
  -1  -5  -7   69.70    8.83
  -1  -5  -7   51.80    6.95
  -1  -5   6  622.72   22.34
  -1  -5  -6  613.85   18.91
  -1  -5  -6  637.92   18.73
   1  -5  -6  497.25   16.33
   1  -5  -5   36.54    8.51
  -1  -5   5   33.24    9.10
  -1  -5  -5   34.56    6.32
  -1  -5  -5   29.36    6.45
  -1  -5  -4   99.89    8.30
  -1  -5  -4  101.57   10.22
   1  -5   4  108.17   11.49
  -1  -5   4   89.34   11.11
   1  -5  -4   65.82    7.78
  -1  -5  -3  107.55   10.85
  -1  -5  -3  120.31   10.69
   1  -5   3  113.07   12.21
   1  -5  -3  112.68   10.96
  -1  -5   3   88.22   11.31
  -1  -5   2  298.55   18.36
  -1  -5  -2  236.23   14.64
   1  -5  -2  264.78   15.67
   1  -5   2  282.99   18.43
  -1  -5  -2  309.26   15.47
  -1  -5   1  160.49   14.55
   1  -5   1  148.47   14.40
  -1  -5  -1  127.20   12.23
   1  -5  -1  152.18   13.36
   1  -5   0    0.42    7.84
  -1  -5   0    0.96    7.51
  -1  -4  28   -0.89    9.64
  -1  -4 -28    5.45    6.56
  -1  -4 -28    2.91    6.88
  -1  -4  27    0.67    9.37
  -1  -4 -27   -2.83    6.34
   1  -4 -27    2.53    8.53
  -1  -4 -27    5.85    6.41
  -1  -4 -26    5.01    6.59
   1  -4 -26   -0.28    6.18
  -1  -4 -26    0.12    6.38
  -1  -4  26    2.67    6.58
   1  -4 -25    2.64    8.54
  -1  -4 -25    8.56    6.58
  -1  -4 -25    6.85    6.51
  -1  -4  25    3.73    6.87
   1  -4 -24   60.23    6.84
  -1  -4 -24   63.54    9.56
  -1  -4 -24   65.41    7.15
  -1  -4  24   36.73    7.97
  -1  -4 -23    9.76    6.35
  -1  -4  23    5.54    9.00
   1  -4 -23   15.42    5.99
  -1  -4 -23   13.69    6.09
  -1  -4  22    9.81    8.77
  -1  -4 -22   11.78    6.14
  -1  -4 -22   12.40    8.22
   1  -4 -22   12.85    5.79
  -1  -4  21    1.42    6.08
   1  -4 -21    0.13    5.74
  -1  -4 -21    3.53    8.11
  -1  -4 -21    2.18    5.93
  -1  -4 -20   12.40    6.01
   1  -4 -20   12.53    5.78
  -1  -4  20    5.74    6.42
  -1  -4 -20   20.92    5.97
  -1  -4 -19  450.22   11.71
  -1  -4 -19  423.61   12.00
   1  -4 -19  450.57   11.72
  -1  -4  19  371.45   15.10
  -1  -4  18  562.16   17.26
  -1  -4 -18  685.03   14.20
  -1  -4 -18  669.27   14.87
   1  -4 -18  720.05   14.82
  -1  -4 -17  163.10    8.10
   1  -4 -17  177.57    8.13
  -1  -4 -17  181.76    9.77
  -1  -4  17  164.83   11.36
  -1  -4 -16   26.38    5.90
   1  -4 -16   40.04    8.16
  -1  -4 -16   25.48    5.97
  -1  -4  16   25.52    6.61
   1  -4 -15  129.02    7.60
  -1  -4 -15  124.59    7.50
  -1  -4 -15  143.22    9.35
  -1  -4  15  112.48   10.56
  -1  -4  14   67.02    9.47
   1  -4 -14   81.08    8.82
  -1  -4 -14   72.11    6.62
  -1  -4 -14   73.32    6.62
   1  -4 -13   77.87    8.71
  -1  -4 -13   61.61    6.37
  -1  -4  13   58.13    7.45
  -1  -4 -13   70.49    8.45
   1  -4 -12   77.95    8.83
  -1  -4 -12   69.83    6.51
  -1  -4  12   72.85    7.57
  -1  -4 -12   75.21    6.53
   1  -4 -11   19.44    5.92
  -1  -4 -11   15.81    5.61
  -1  -4  11   17.05    8.48
  -1  -4 -11   15.91    5.51
   1  -4 -10  112.49    9.56
  -1  -4 -10  101.55    8.81
  -1  -4  10   97.08    8.40
  -1  -4 -10  100.91    7.26
  -1  -4  -9   86.69    6.96
   1  -4  -9   97.64    9.62
  -1  -4   9   73.47    7.96
  -1  -4  -9   88.32    6.97
  -1  -4  -8   88.60    8.99
   1  -4  -8  100.70    7.86
  -1  -4  -8   90.71    7.11
  -1  -4   8   85.83    8.34
   1  -4  -7  540.84   15.62
  -1  -4  -7  494.96   14.47
  -1  -4   7  520.14   17.75
  -1  -4  -7  590.51   16.23
   1  -4  -6  751.57   19.17
   1  -4   6  827.09   22.99
  -1  -4   6  875.95   24.15
  -1  -4  -6  768.07   19.89
  -1  -4  -6  768.83   19.16
   1  -4  -5  603.51   17.75
  -1  -4  -5  650.26   17.56
   1  -4   5  688.53   21.86
  -1  -4   5  683.56   21.91
  -1  -4  -5  660.19   18.95
   1  -4  -4    4.53    5.58
  -1  -4  -4    3.72    5.12
   1  -4   4    4.87    5.50
  -1  -4  -4    6.76    7.71
  -1  -4   4    3.28    5.64
  -1  -4  -3   34.22    6.76
  -1  -4   3   47.47    9.36
   1  -4   3   48.83    9.54
   1  -4  -3   48.85    9.04
  -1  -4   2  108.47   11.30
   1  -4  -2  112.23   11.09
  -1  -4  -2  112.98   10.79
   1  -4   2  115.76   12.07
  -1  -4   1  321.52   16.56
   1  -4  -1  375.03   17.90
  -1  -4  -1  197.28   12.39
   1  -4   1  373.22   18.26
   1  -4   0  685.33   23.84
  -1  -4   0  640.59   22.60
  -1  -3 -29    6.99    7.54
   1  -3 -29    8.61    7.07
  -1  -3 -29   14.02    7.33
  -1  -3  29    5.87   10.04
  -1  -3  28    0.92    6.66
  -1  -3 -28    3.02    6.43
  -1  -3 -28    6.23    6.15
   1  -3 -28   12.31    8.47
  -1  -3 -27   -2.84    6.48
   1  -3 -27    5.94    5.93
  -1  -3 -27   -2.87    8.79
  -1  -3  27    4.92    6.48
   1  -3 -26    3.90    8.42
  -1  -3 -26    7.94    8.90
  -1  -3  26    1.79    6.69
  -1  -3 -26    3.75    8.68
  -1  -3 -25    0.49    5.91
  -1  -3 -25    3.87    6.25
   1  -3 -25    1.42    5.86
  -1  -3  25    5.49    6.40
  -1  -3 -24    1.85    8.54
   1  -3 -24    4.63    5.93
  -1  -3 -24    5.31    5.96
  -1  -3  24    3.96    8.98
  -1  -3 -23   13.20    8.66
   1  -3 -23    8.51    8.32
  -1  -3 -23   14.33    5.99
  -1  -3  23   11.28    6.46
  -1  -3 -22   14.49    6.20
   1  -3 -22   13.76    5.73
  -1  -3 -22   16.60    8.32
  -1  -3  22   11.82    6.55
  -1  -3 -21  103.29    7.60
  -1  -3  21   87.48   10.31
   1  -3 -21  114.43    7.21
  -1  -3 -21   97.72    7.23
  -1  -3 -20   55.17    6.65
  -1  -3  20   50.82    7.37
   1  -3 -20   73.06    6.54
  -1  -3 -20   68.33    6.56
  -1  -3 -19  254.73    9.36
  -1  -3  19  237.63   12.28
   1  -3 -19  281.63    9.27
  -1  -3 -19  254.28    8.65
  -1  -3 -18  658.24   13.80
   1  -3 -18  703.97   13.93
  -1  -3 -18  657.46   13.18
  -1  -3  18  577.38   16.47
  -1  -3 -17  495.30   12.09
  -1  -3  17  508.17   15.13
   1  -3 -17  540.65   12.16
  -1  -3 -17  518.27   11.97
  -1  -3 -16  100.77    7.12
   1  -3 -16  116.32    7.05
  -1  -3 -16  105.08    6.78
  -1  -3  16  103.01    8.04
  -1  -3 -15   70.40    6.33
  -1  -3 -15   59.32    6.39
   1  -3 -15   70.08    8.42
  -1  -3  15   57.79    7.16
  -1  -3 -14  155.33    7.77
   1  -3 -14  164.35    8.04
  -1  -3  14  160.69    9.24
  -1  -3 -14  163.58    7.64
  -1  -3 -13  328.40   10.15
   1  -3 -13  341.48   10.43
  -1  -3 -13  320.89    9.86
  -1  -3  13  338.86   12.05
  -1  -3  12 1154.77   22.41
   1  -3 -12 1211.47   19.99
  -1  -3 -12 1159.04   19.35
  -1  -3 -12 1187.73   19.90
  -1  -3 -11  322.44   11.43
  -1  -3 -11  315.85   10.31
   1  -3 -11  334.15   10.79
  -1  -3  11  334.13   13.69
  -1  -3 -10  252.26   11.04
   1  -3 -10  216.82    9.37
  -1  -3  10  294.24   12.77
  -1  -3 -10  253.99    9.45
   1  -3  -9    8.91    5.68
  -1  -3  -9    8.14    7.46
  -1  -3  -9    7.59    7.25
  -1  -3   9   12.05    8.16
   1  -3  -8  215.63   11.50
  -1  -3  -8  193.26    8.85
  -1  -3   8  176.72   10.00
  -1  -3  -8  175.92    8.89
  -1  -3  -7  583.81   15.29
   1  -3  -7  729.16   18.57
  -1  -3  -7  605.12   15.03
   1  -3   7  711.43   19.13
  -1  -3   7  763.63   20.55
   1  -3  -6  358.10   13.40
   1  -3   6  352.98   15.39
  -1  -3   6  360.54   16.27
  -1  -3  -6  348.61   14.57
  -1  -3  -6  340.30   12.55
   1  -3  -5   52.89   10.84
   1  -3   5   46.92   10.77
  -1  -3   5   52.81   11.19
  -1  -3  -5   47.05    8.20
   1  -3  -4  478.22   16.03
  -1  -3  -4  541.83   18.16
   1  -3   4  539.68   19.78
  -1  -3   4  576.23   20.04
   1  -3  -3   94.07    9.40
   1  -3   3  126.19   12.78
  -1  -3   3  113.50   12.20
  -1  -3  -3  114.10   11.92
  -1  -3   2  358.53   17.06
   1  -3  -2  270.73   13.49
  -1  -3  -2  268.41   13.13
   1  -3   2  344.32   17.16
   1  -3   1   78.92   11.66
  -1  -3   1   80.08   11.62
  -1  -3  -1   52.89    8.48
   1  -3  -1   65.76    9.21
   1  -3   0   -0.50    9.82
  -1  -3   0   -0.56    6.81
  -1  -2  30    5.66    7.24
  -1  -2 -30   24.85    6.98
  -1  -2  29    1.54    6.79
  -1  -2 -29   -0.31    6.54
   1  -2 -29    3.96    6.24
  -1  -2 -29    4.08    6.56
  -1  -2 -28   14.65    6.81
   1  -2 -28    6.24    8.87
  -1  -2 -28    8.99    6.56
  -1  -2  28   12.72    6.78
  -1  -2 -27    0.05    6.34
   1  -2 -27    0.98    6.08
  -1  -2 -27    1.51    8.68
  -1  -2  27   -0.42    9.33
  -1  -2 -26    3.31    6.32
  -1  -2  26   -2.69    6.54
  -1  -2 -26    5.42    6.10
   1  -2 -26    3.54    8.42
  -1  -2 -25   62.26    7.07
   1  -2 -25   59.45    6.80
  -1  -2  25   32.53    7.51
  -1  -2 -25   62.28    7.00
  -1  -2 -24   83.02    9.41
  -1  -2  24   54.81    7.73
   1  -2 -24   77.27    6.87
  -1  -2 -24   79.62    7.13
   1  -2 -23   76.00    8.79
  -1  -2 -23   79.66    8.99
  -1  -2  23   41.43    9.63
  -1  -2 -23   76.49    7.08
   1  -2 -22  104.68    7.21
  -1  -2 -22  110.95    7.45
  -1  -2  22   86.92    8.36
  -1  -2 -22  111.65    7.48
   1  -2 -21   19.58    5.92
  -1  -2 -21   19.80    6.13
  -1  -2 -21   19.76    5.94
  -1  -2  21   14.16    6.29
  -1  -2  20   21.35    6.44
  -1  -2 -20   28.90    8.46
   1  -2 -20   23.86    5.93
  -1  -2 -20   16.19    8.19
   1  -2 -19  132.26    9.31
  -1  -2  19  102.35    8.19
  -1  -2 -19  142.79    7.60
  -1  -2 -19  149.36    9.59
   1  -2 -18  358.48   11.27
  -1  -2  18  299.20   11.50
  -1  -2 -18  361.14   11.28
  -1  -2 -18  374.32   11.64
  -1  -2 -17  265.71    8.96
   1  -2 -17  248.98    8.74
  -1  -2  17  242.42   11.65
  -1  -2 -17  254.20   10.60
  -1  -2  16  138.97    8.35
   1  -2 -16  168.09    7.78
  -1  -2 -16  147.67    7.53
  -1  -2 -16  146.69    7.53
  -1  -2 -15   17.43    5.68
   1  -2 -15   19.82    5.72
  -1  -2  15   17.36    6.03
  -1  -2 -15   14.09    7.65
  -1  -2 -14  130.32    9.09
  -1  -2  14  126.28    7.94
  -1  -2 -14  137.27    7.26
   1  -2 -14  132.48    9.04
  -1  -2 -13  425.53   10.96
  -1  -2  13  433.19   13.85
   1  -2 -13  402.75   11.05
  -1  -2 -13  416.56   10.85
  -1  -2 -12    8.34    5.46
  -1  -2  12    6.66    5.90
   1  -2 -12    9.61    5.54
  -1  -2 -12    8.13    5.38
  -1  -2 -11   27.49    7.69
  -1  -2 -11   26.65    5.74
   1  -2 -11   29.76    5.98
  -1  -2  11   27.49    8.40
   1  -2 -10   55.58    6.68
  -1  -2 -10   74.20    8.58
  -1  -2  10   66.30    7.23
  -1  -2 -10   75.88    6.57
  -1  -2  -9  184.86    9.66
  -1  -2   9  197.23   12.67
   1  -2  -9  194.55    9.19
  -1  -2  -9  188.29    8.64
  -1  -2   8  719.79   19.29
   1  -2  -8  687.87   16.53
   1  -2   8  699.79   17.20
  -1  -2  -8  579.14   14.90
  -1  -2  -8  691.57   15.90
   1  -2   7  868.24   20.97
   1  -2  -7  845.29   18.91
  -1  -2   7  717.16   18.43
  -1  -2  -7  827.06   18.30
  -1  -2  -7  848.84   19.68
  -1  -2  -6  321.83   14.09
   1  -2  -6  340.88   14.73
  -1  -2   6  339.42   13.41
   1  -2   6  351.80   15.21
   1  -2  -5   96.62    9.01
  -1  -2   5   94.43    9.22
  -1  -2  -5   89.48    8.96
   1  -2   5   97.45   11.74
  -1  -2  -4  384.49   16.30
   1  -2   4  364.75   15.17
   1  -2  -4  313.41   13.43
  -1  -2   4  272.67   13.17
   1  -2  -3   67.40    9.11
  -1  -2   3   59.81    8.81
   1  -2   3   72.56   12.12
  -1  -2  -3   60.42    8.99
  -1  -2   2  444.23   17.06
   1  -2   2  479.93   17.87
  -1  -2  -2  503.15   19.29
   1  -2  -2  519.63   19.66
  -1  -2   1 8083.25   90.42
   1  -2  -1 9177.94  102.15
   1  -2   1 9063.44   99.89
  -1  -2  -1 9313.40  101.68
  -1  -1 -30    3.05    6.50
   1  -1 -30    0.30    6.27
  -1  -1  30    4.82    6.52
  -1  -1 -30   -7.35    9.30
  -1  -1 -29    7.54    6.50
   1  -1 -29   -4.99    6.48
  -1  -1 -29    5.09    6.54
  -1  -1  29    3.15    6.74
  -1  -1 -28    7.94    6.65
   1  -1 -28   13.45    6.41
  -1  -1 -28    6.64    6.62
  -1  -1  28    6.48    6.76
  -1  -1 -27   -0.45    6.19
   1  -1 -27   -0.44    8.58
  -1  -1 -27    7.41    6.23
  -1  -1  27    1.39    6.20
  -1  -1 -26    8.65    6.36
   1  -1 -26    7.60    6.00
  -1  -1 -26    2.30    6.38
  -1  -1  26    5.19    8.91
   1  -1 -25    5.47    6.01
  -1  -1 -25    8.31    8.50
  -1  -1  25   -0.04    6.33
  -1  -1 -25    5.34    6.01
  -1  -1  24   17.65    6.68
   1  -1 -24   28.54    6.18
  -1  -1 -24   25.90    6.35
  -1  -1 -24   33.81    6.57
   1  -1 -23   91.68    6.82
  -1  -1 -23   96.20    7.17
  -1  -1  23   64.52    9.45
  -1  -1 -23   87.38    9.47
  -1  -1  22   53.86    7.20
   1  -1 -22   73.60    6.73
  -1  -1 -22   77.94    8.88
  -1  -1 -22   69.21    6.74
  -1  -1  21    9.97    5.90
   1  -1 -21   17.46    7.97
  -1  -1 -21   11.51    5.91
  -1  -1 -21   15.16    5.95
   1  -1 -20   72.23    6.57
  -1  -1  20   52.36    6.96
  -1  -1 -20   76.82    6.64
  -1  -1 -20   70.49    8.55
   1  -1 -19  159.89    7.73
  -1  -1 -19  144.84    7.53
  -1  -1 -19  159.94    7.72
  -1  -1  19  135.24   10.26
  -1  -1 -18    7.91    5.66
  -1  -1 -18   12.06    7.75
  -1  -1  18    5.72    5.81
   1  -1 -18    8.40    5.66
   1  -1 -17   99.39    6.88
  -1  -1 -17   95.41    6.88
  -1  -1  17   83.80    7.31
  -1  -1 -17   96.40    6.84
   1  -1 -16   14.80    5.69
  -1  -1  16    8.36    8.04
  -1  -1 -16   13.70    5.63
  -1  -1 -16   15.91    5.63
  -1  -1  15  116.77    7.48
   1  -1 -15  138.77    9.07
  -1  -1 -15  146.85    7.46
  -1  -1 -15  141.04    7.35
  -1  -1  14  397.70   12.60
   1  -1 -14  376.20   10.41
  -1  -1 -14  383.10   11.57
  -1  -1 -14  367.10   11.51
  -1  -1 -13  305.38    9.62
  -1  -1  13  307.06   11.96
   1  -1 -13  303.28   11.11
  -1  -1 -13  296.72    9.42
  -1  -1 -12  842.86   15.61
  -1  -1 -12  900.40   15.93
   1  -1 -12  862.70   15.84
  -1  -1  12  836.87   17.48
  -1  -1 -11 1313.62   20.38
   1  -1 -11 1313.25   20.47
  -1  -1  11 1173.52   20.91
  -1  -1 -11 1344.39   21.02
  -1  -1 -10  449.93   12.74
   1  -1 -10  493.94   14.98
  -1  -1  10  484.40   15.46
  -1  -1 -10  480.68   12.82
   1  -1  -9  115.13    8.70
   1  -1   9  122.25    9.08
  -1  -1   9  116.93    8.82
  -1  -1  -9  115.03    8.57
  -1  -1  -9  122.22    8.55
   1  -1  -8  134.71    9.11
  -1  -1   8  142.52    9.34
   1  -1   8  153.42    9.60
  -1  -1  -8  135.51    9.01
  -1  -1  -8  137.93    9.27
   1  -1  -7  108.70    8.86
   1  -1   7  105.97    9.33
  -1  -1   7  114.90    8.87
  -1  -1  -7  105.79    8.84
  -1  -1  -6  364.51   15.08
   1  -1   6  339.06   13.49
   1  -1  -6  360.15   15.03
  -1  -1   6  348.78   13.37
   1  -1  -5  473.43   15.38
  -1  -1   5  413.07   14.84
  -1  -1  -5  429.07   15.08
   1  -1   5  472.19   16.30
   1  -1  -4 2169.23   36.43
   1  -1   4 2222.16   38.27
  -1  -1   4 2234.23   37.87
  -1  -1  -4 1970.65   33.50
   1  -1  -3  852.38   23.88
  -1  -1   3  891.45   23.04
   1  -1   3  854.87   23.19
  -1  -1  -3  824.81   22.26
  -1  -1   2  912.46   24.12
   1  -1   2  879.55   24.20
   1  -1  -2  922.57   23.84
  -1  -1  -2  813.06   22.83
   1  -1   1 1491.30   31.13
  -1  -1  -1 1165.02   27.41
   1  -1  -1 1541.86   31.45
  -1  -1   1 1414.34   30.07
   1  -1   0   -1.38   10.88
  -1  -1   0    2.00   10.32
  -1   0 -30   10.03    6.75
  -1   0 -30    8.81    9.44
  -1   0  30    3.77    6.64
  -1   0 -29   -1.17    9.13
  -1   0 -29   -2.72    6.39
  -1   0  29   -1.28    6.32
  -1   0 -28    6.90    6.64
  -1   0 -28    9.57    6.58
  -1   0  28    3.23    8.94
  -1   0 -27    4.18    6.08
  -1   0 -27   -2.28    6.19
  -1   0  27    0.64    6.11
  -1   0 -26    3.56    6.27
  -1   0  26    4.47    6.20
  -1   0 -26   12.00    8.75
  -1   0 -25    2.56    8.48
  -1   0  25    3.54    6.00
  -1   0 -25   -0.49    6.02
  -1   0 -24  113.31    7.82
  -1   0  24   77.57    9.81
  -1   0 -24  131.20    7.59
  -1   0  23    8.57    6.04
  -1   0 -23   18.23    8.45
  -1   0 -23   11.16    5.99
  -1   0 -22    0.92    5.88
  -1   0 -22    4.95    5.76
  -1   0  22    1.39    5.82
  -1   0 -21   85.87    6.88
  -1   0  21   64.95    7.10
  -1   0 -21   91.16    6.95
  -1   0  20    3.67    5.71
  -1   0 -20   10.42    5.71
  -1   0 -20   10.35    5.82
  -1   0 -19   80.74    6.66
  -1   0  19   62.42    6.84
  -1   0 -19   68.10    6.40
  -1   0 -18  166.20    7.64
  -1   0 -18  190.39    8.04
  -1   0  18  144.95    8.04
  -1   0 -17   74.62    8.50
  -1   0  17   70.26    6.68
  -1   0 -17   68.47    6.39
  -1   0 -16  124.92    7.24
  -1   0 -16  119.75    7.06
  -1   0  16  101.08    7.30
  -1   0 -15    0.49    5.26
  -1   0  15    1.96    7.66
  -1   0 -15   -0.18    5.29
  -1   0 -14  529.22   13.01
  -1   0  14  516.41   13.69
  -1   0 -14  553.23   12.24
  -1   0 -13    4.69    5.37
  -1   0  13    3.82    5.44
  -1   0 -13    4.57    5.28
  -1   0 -12  276.26    9.40
  -1   0 -12  281.79   10.90
  -1   0  12  291.19   10.24
  -1   0 -11   51.25    6.33
  -1   0  11   51.11    6.40
  -1   0 -11   49.55    6.40
  -1   0 -10  998.67   18.28
  -1   0 -10 1013.83   19.66
  -1   0  10 1018.44   20.35
  -1   0  -9    0.33    6.73
  -1   0   9    1.29    6.81
  -1   0  -9    5.79    6.62
  -1   0   8  122.54   11.16
  -1   0  -8  135.17    8.93
  -1   0  -8  123.51   11.05
  -1   0   7    5.01    7.02
  -1   0  -7    5.80    7.09
  -1   0  -6  325.48   13.02
  -1   0   6  292.87   12.47
  -1   0   5  268.94   14.99
  -1   0  -5  273.31   15.64
  -1   0   4  436.44   16.37
  -1   0  -4  525.16   18.11
  -1   0   3  778.47   23.62
  -1   0  -3  808.59   25.13
  -1   0   2  468.37   18.23
  -1   0  -2  466.53   18.94
  -1   0   1  788.90   23.10
  -1   0  -1  623.74   21.36
  -1   0   0 3833.72   55.08
   0  -9 -16   -3.57    9.15
   0  -9 -16   13.64   11.13
   0  -9 -15    0.97    6.09
   0  -9 -15   -4.74   10.72
   0  -9 -14    4.49   10.80
   0  -9 -14   -3.22    8.45
   0  -9 -13   -0.47   10.39
   0  -9 -13   -1.91    5.58
   0  -9 -12    6.25   10.72
   0  -9 -12    0.37    7.87
   0  -9 -11   -0.34   10.21
   0  -9 -11   -0.55    7.66
   0  -9 -10    1.73   10.17
   0  -9 -10   -0.41    7.61
   0  -9  -9   -0.03    9.25
   0  -9  -9   -0.65   12.29
   0  -8 -20    0.39    9.78
   0  -8 -19    7.60    9.47
   0  -8 -19    3.07    8.78
   0  -8 -18   15.46    7.64
   0  -8 -18   25.18    7.99
   0  -8 -17   -1.29    9.38
   0  -8 -17    2.23    8.57
   0  -8 -16   58.11    8.76
   0  -8 -16   54.21    9.21
   0  -8 -15   -0.71    8.60
   0  -8 -15    2.80    8.96
   0  -8 -14    4.62    8.60
   0  -8 -14    1.97    6.27
   0  -8 -13    0.85    8.50
   0  -8 -13   -1.17    6.18
   0  -8 -12    6.41    8.67
   0  -8 -12    1.59    8.80
   0  -8 -11   -1.48    6.02
   0  -8 -11    2.41    8.69
   0  -8 -10    0.99    6.26
   0  -8 -10    2.36    8.41
   0  -8  -9    0.50    8.96
   0  -8  -9   -0.92    8.13
   0  -8  -8    1.45   11.14
   0  -8  -8   -0.35    8.03
   0  -8  -7   -0.36    8.82
   0  -8  -7   -0.54    7.73
   0  -8  -6    5.79   15.00
   0  -8  -6    5.24   15.80
   0  -7 -23   -2.66    6.60
   0  -7 -23    0.03    6.25
   0  -7 -22   -5.66    9.10
   0  -7 -22    1.02    6.25
   0  -7 -21   -2.53    8.93
   0  -7 -21   -1.51    6.13
   0  -7 -20   21.32    8.78
   0  -7 -20   12.04    6.68
   0  -7 -19   -0.43    8.33
   0  -7 -19   -0.72    6.15
   0  -7 -18  224.66   12.56
   0  -7 -18  204.15   11.46
   0  -7 -17    2.90    8.17
   0  -7 -17   -2.29    6.09
   0  -7 -16  104.09   10.69
   0  -7 -16   91.33   10.28
   0  -7 -15   -2.14    5.98
   0  -7 -15    1.07    5.59
   0  -7 -14   18.37    8.89
   0  -7 -14   20.48    8.45
   0  -7 -13   -0.75    8.27
   0  -7 -13    0.65    5.59
   0  -7 -12    2.27    5.78
   0  -7 -12    4.09    8.43
   0  -7 -11    0.86    5.47
   0  -7 -11    0.32    8.24
   0  -7 -10   13.70    8.26
   0  -7 -10   16.11    8.65
   0  -7  -9    0.04    7.88
   0  -7  -9    1.03    8.19
   0  -7  -8   11.19    8.40
   0  -7  -8   12.68    8.73
   0  -7  -7    0.15    8.01
   0  -7  -7   -0.10    8.21
   0  -7  -6  242.65   17.04
   0  -7  -6  288.33   18.60
   0  -7  -5   -0.47    9.67
   0  -7  -5   -0.60   10.10
   0  -6 -25   -3.70    8.99
   0  -6 -25    1.00    6.50
   0  -6 -24   38.94    7.39
   0  -6 -24   43.17    9.60
   0  -6 -23    0.75    6.11
   0  -6 -23    0.56    8.58
   0  -6 -22   12.73    8.93
   0  -6 -22   13.26    6.53
   0  -6 -21    1.77    5.95
   0  -6 -21   -2.33    8.29
   0  -6 -20   98.32    8.16
   0  -6 -20   84.65    7.93
   0  -6 -19    0.89    8.33
   0  -6 -19    4.03    5.79
   0  -6 -18 1182.14   25.50
   0  -6 -18 1052.16   22.74
   0  -6 -17    1.51    5.77
   0  -6 -17   -2.98    8.13
   0  -6 -16  119.68    8.27
   0  -6 -16  115.71    9.85
   0  -6 -15   -0.91    5.57
   0  -6 -15   -1.06    7.84
   0  -6 -14   86.65    9.17
   0  -6 -14   98.05    9.21
   0  -6 -13   -0.02    5.38
   0  -6 -13   -2.17    5.44
   0  -6 -12   78.34    9.05
   0  -6 -12   62.65    6.88
   0  -6 -11   -1.62    5.35
   0  -6 -11    2.20    5.42
   0  -6 -10   21.43    8.16
   0  -6 -10   25.15    6.00
   0  -6  -9   -0.92    5.47
   0  -6  -9   -1.87    7.54
   0  -6  -8  133.82   10.80
   0  -6  -8  122.22   10.63
   0  -6  -7   -0.12    5.55
   0  -6  -7    0.39    7.64
   0  -6  -6 1253.34   34.21
   0  -6  -6  971.85   28.32
   0  -6  -5    0.85    7.89
   0  -6  -5   -0.05    7.93
   0  -6  -4  105.42   12.65
   0  -6  -4  164.56   16.35
   0  -6  -3    0.20   10.52
   0  -6  -3   -0.13   11.23
   0  -5 -27   -1.36    6.58
   0  -5 -27    4.03    6.13
   0  -5 -26    5.83    9.17
   0  -5 -26   15.35    8.82
   0  -5 -25    3.17    6.10
   0  -5 -25   -0.63    5.99
   0  -5 -24    9.20    6.44
   0  -5 -24   15.40    6.21
   0  -5 -23   -3.72    6.02
   0  -5 -23   -1.23    8.13
   0  -5 -22   21.59    6.02
   0  -5 -22   18.54    6.30
   0  -5 -21   -1.73    5.70
   0  -5 -21    0.70    8.20
   0  -5 -20  358.36   11.78
   0  -5 -20  372.97   11.51
   0  -5 -19    1.30    5.77
   0  -5 -19   -2.38    5.67
   0  -5 -18 1145.24   21.53
   0  -5 -18 1278.91   23.65
   0  -5 -17    1.73    5.60
   0  -5 -17    0.48    7.87
   0  -5 -16  446.79   12.52
   0  -5 -16  419.28   12.17
   0  -5 -15    0.87    5.33
   0  -5 -15   -0.79    7.69
   0  -5 -14  245.81   11.11
   0  -5 -14  254.55   11.15
   0  -5 -13   -0.27    7.60
   0  -5 -13    1.30    7.54
   0  -5 -12  104.64    9.15
   0  -5 -12  107.02    9.22
   0  -5 -11    0.64    5.18
   0  -5 -11   -0.47    5.32
   0  -5 -10  114.64    9.20
   0  -5 -10   97.37    9.30
   0  -5  -9    0.35    5.07
   0  -5  -9   -0.17    5.27
   0  -5  -8  386.98   13.83
   0  -5  -8  441.89   15.28
   0  -5  -7   -1.17    5.16
   0  -5  -7   -1.44    7.60
   0  -5  -6  553.76   19.25
   0  -5  -6  535.35   18.31
   0  -5  -5   -0.84    7.24
   0  -5  -5    1.08    7.57
   0  -5  -4  178.65   13.63
   0  -5  -4  191.91   13.65
   0  -5  -3    0.04    7.52
   0  -5  -3    0.26    7.71
   0  -5  -2   15.07   10.44
   0  -5  -2   19.72   11.16
   0  -4 -28    6.65    6.65
   0  -4 -28    6.84    6.20
   0  -4 -27   -1.03    6.26
   0  -4 -27    3.32    5.84
   0  -4 -26   -4.30    5.95
   0  -4 -26    1.01    6.24
   0  -4 -25   -4.95    8.15
   0  -4 -25   -0.04    8.37
   0  -4 -24    5.14    6.02
   0  -4 -24    6.00    5.75
   0  -4  23   -4.72    5.92
   0  -4 -23   -1.81    5.91
   0  -4 -23    2.43    5.57
   0  -4 -22  208.33   10.57
   0  -4 -22  178.82    9.89
   0  -4  22   95.97   10.86
   0  -4  21   -2.64    5.73
   0  -4 -21    0.19    5.76
   0  -4 -21   -4.29    7.90
   0  -4 -20   38.43    6.24
   0  -4  20   34.58    8.73
   0  -4 -20   44.15    6.45
   0  -4 -19    0.92    7.76
   0  -4 -19   -1.88    5.66
   0  -4  19   -2.08    5.62
   0  -4 -18  568.28   13.67
   0  -4 -18  538.05   12.81
   0  -4  18  466.07   15.65
   0  -4 -17    2.52    5.25
   0  -4  17   -0.87    5.38
   0  -4  16  200.11   11.19
   0  -4 -16  254.97    9.27
   0  -4 -15    0.56    5.28
   0  -4  15   -0.30    5.26
   0  -4 -14  152.05    7.84
   0  -4  14  124.35    8.59
   0  -4 -13    1.13    7.39
   0  -4  13   -0.26    5.06
   0  -4 -12   57.46    6.40
   0  -4  12   61.67    6.75
   0  -4 -11   -0.52    5.27
   0  -4  11    0.46    4.95
   0  -4 -10  114.19    7.59
   0  -4  10  110.52    9.59
   0  -4  -9   -0.15    5.19
   0  -4   9    1.88    6.98
   0  -4   8  676.65   20.95
   0  -4  -8  686.08   18.55
   0  -4  -7   -1.28    5.29
   0  -4  -6  328.48   13.06
   0  -4  -6  325.83   13.42
   0  -4  -5   -0.21    5.02
   0  -4  -5    0.10    7.64
   0  -4  -4   30.31    6.40
   0  -4  -4   36.62    9.06
   0  -4  -3    0.00    5.52
   0  -4  -3   -0.11    7.33
   0  -4  -2  474.64   24.82
   0  -4  -2  396.23   23.55
   0  -4  -1    0.12   13.73
   0  -3 -29    5.20    6.40
   0  -3 -29   -4.50    6.11
   0  -3 -28   11.64    6.43
   0  -3 -28   13.41    6.72
   0  -3 -27   -4.66    6.17
   0  -3 -27    0.60    8.25
   0  -3 -26    7.70    8.66
   0  -3 -26    3.90    8.34
   0  -3  26    1.08    6.36
   0  -3 -25    2.62    6.03
   0  -3  25   -0.31    6.11
   0  -3 -25   -3.56    5.71
   0  -3 -24   66.26    7.01
   0  -3 -24   44.24    6.56
   0  -3  24   35.35    9.50
   0  -3  23    4.47    8.32
   0  -3 -23    1.88    5.59
   0  -3 -23   -0.59    5.88
   0  -3  22  110.17    9.03
   0  -3 -22  190.13    9.70
   0  -3 -22  207.92   10.31
   0  -3 -21   -0.44    5.67
   0  -3  21    1.65    5.70
   0  -3 -21    3.90    5.36
   0  -3 -20  102.17    6.77
   0  -3  20   66.67    9.40
   0  -3 -19   -0.72    5.42
   0  -3  19    4.42    7.79
   0  -3  18  125.87    8.54
   0  -3 -18  166.33    9.43
   0  -3  17   -0.04    5.35
   0  -3 -17   -0.99    5.32
   0  -3  16  160.13   10.54
   0  -3 -16  182.53    7.93
   0  -3 -15   -1.10    7.46
   0  -3  15   -1.50    5.21
   0  -3 -14   70.62    6.43
   0  -3  14   63.34    8.52
   0  -3 -13   -1.16    7.37
   0  -3  13    0.31    5.15
   0  -3  12    4.47    7.32
   0  -3 -12    2.06    5.26
   0  -3 -11   -1.32    7.43
   0  -3  11   -0.66    7.18
   0  -3  10   49.59    6.55
   0  -3 -10   56.66    6.56
   0  -3  -9    2.42    5.35
   0  -3   9   -1.33    5.09
   0  -3   8   87.65   10.74
   0  -3  -8   92.07    9.31
   0  -3  -7   -2.86   10.16
   0  -3   7    0.89    6.40
   0  -3   6  723.32   21.86
   0  -3  -6  787.94   20.58
   0  -3  -5    1.80    9.96
   0  -3   5   -0.44    8.97
   0  -3  -4 1635.92   36.31
   0  -3   4 1733.74   43.08
   0  -3  -3   -0.32    7.19
   0  -3  -2 4522.53   83.00
   0  -3  -2 4681.46   82.26
   0  -3  -1   -0.11   12.73
   0  -3  -1    0.47    9.82
   0  -2 -30    9.24    6.92
   0  -2 -30   18.21    6.86
   0  -2 -29   -0.32    6.12
   0  -2 -29    2.29    6.27
   0  -2 -28    5.35    6.36
   0  -2 -28   11.27    6.19
   0  -2  28    5.96    6.61
   0  -2 -27    1.76    5.94
   0  -2 -27   -2.09    5.88
   0  -2  27   -1.08    6.37
   0  -2 -26    6.85    6.21
   0  -2 -26   10.68    8.25
   0  -2  26    1.53    6.30
   0  -2 -25    3.62    8.32
   0  -2  25   -2.41    6.14
   0  -2 -25    4.39    7.94
   0  -2 -24  154.22    9.95
   0  -2 -24  115.40    7.41
   0  -2  24   91.11   10.35
   0  -2 -23   -4.17    5.69
   0  -2 -23   -1.26    5.81
   0  -2  23   -2.08    8.23
   0  -2  22    9.77    6.08
   0  -2 -22   17.48    5.92
   0  -2 -21    1.37    5.49
   0  -2  21   -2.91    5.78
   0  -2 -20  189.59    9.64
   0  -2  20  140.41    8.79
   0  -2  19   -2.15    7.84
   0  -2 -19   -2.22    5.41
   0  -2 -18  175.25    7.81
   0  -2  18  157.08   10.03
   0  -2  17    0.76    5.36
   0  -2 -17    0.95    5.28
   0  -2 -16   74.57    8.33
   0  -2  16   63.84    6.88
   0  -2 -15   -0.12    5.25
   0  -2  15    0.80    5.28
   0  -2 -14  400.83   10.94
   0  -2  14  358.33   13.15
   0  -2  13    0.74    5.21
   0  -2 -13   -1.17    5.34
   0  -2  12  216.98   10.01
   0  -2 -12  271.39   11.12
   0  -2  11   -0.97    7.72
   0  -2 -11   -0.34    5.43
   0  -2  10 1203.96   23.93
   0  -2 -10 1116.72   21.48
   0  -2  -9   -0.82    7.06
   0  -2   9   -2.20    9.55
   0  -2   8  120.32    9.44
   0  -2  -8  122.31    9.48
   0  -2  -7    3.98    7.08
   0  -2   7   -2.17    6.96
   0  -2  -6  378.68   16.66
   0  -2   6  349.05   15.02
   0  -2  -5   -2.34    8.39
   0  -2   5    0.76    7.37
   0  -2  -4  661.69   23.92
   0  -2   4  608.56   23.60
   0  -2  -3   -1.05    9.35
   0  -2   3   -0.18    8.54
   0  -2   2 1660.81   58.87
   0  -2  -2 1530.97   43.66
   0  -2  -1    1.41   14.56
   0  -2  -1    0.76   15.01
   0  -1 -30   -4.93    9.10
   0  -1 -30   -0.34    6.42
   0  -1  29    2.14    6.41
   0  -1 -29    1.49    6.17
   0  -1 -29    5.22    8.66
   0  -1 -28    1.08    6.19
   0  -1  28    1.27    6.56
   0  -1 -28    3.77    6.26
   0  -1 -27   -2.34    8.48
   0  -1 -27   -0.84    6.08
   0  -1  27   -3.19    6.22
   0  -1 -26   18.62    8.45
   0  -1 -26    3.75    6.04
   0  -1  26    2.49    6.15
   0  -1 -25    1.68    5.84
   0  -1 -25    2.94    5.81
   0  -1  25    1.25    5.93
   0  -1 -24   43.78    6.67
   0  -1 -24   38.22    6.33
   0  -1  24   19.93    6.62
   0  -1  23   -8.26    8.19
   0  -1 -23    7.00    7.94
   0  -1  22   84.42    9.34
   0  -1 -22  116.18    9.15
   0  -1 -21   -2.31    5.56
   0  -1  21   -6.44    7.95
   0  -1  20   33.41    6.30
   0  -1 -20   36.98    6.09
   0  -1 -19    0.14    5.62
   0  -1  19    0.18    5.51
   0  -1 -18   95.56    6.83
   0  -1  18   74.33    7.07
   0  -1 -17    0.18    5.44
   0  -1  17   -0.45    5.40
   0  -1 -16   92.35    8.64
   0  -1  16   76.37    8.76
   0  -1  15    3.06    5.26
   0  -1 -15    1.52    5.29
   0  -1  14  555.76   13.97
   0  -1 -14  583.11   13.09
   0  -1 -13    0.80    5.40
   0  -1  13   -1.94    5.61
   0  -1  12 5697.78   67.65
   0  -1 -12 6234.61   68.27
   0  -1  11   -7.54   10.38
   0  -1 -11   -4.17   10.48
   0  -1 -10 1551.93   26.03
   0  -1  10 1534.04   26.86
   0  -1   9   -2.09    6.97
   0  -1  -9    1.72    7.02
   0  -1  -8 1041.28   22.28
   0  -1   8 1046.60   23.28
   0  -1  -7   -2.42   11.32
   0  -1   7   -2.39   10.90
   0  -1   6  169.39   12.62
   0  -1  -6  154.34   12.25
   0  -1  -5   -2.05   10.95
   0  -1   5   -0.14   11.23
   0  -1  -4 1193.72   33.88
   0  -1   4 1024.74   31.53
   0  -1   3   -4.00   15.96
   0  -1  -3   -4.05   12.47
   0  -1   2  608.59   32.76
   0  -1  -2  750.39   32.34
   0  -1  -1    0.36   11.13
   0   0 -30   12.36    9.42
   0   0 -30   30.55    7.02
   0   0 -29    3.07    6.14
   0   0 -29    1.85    6.21
   0   0 -28   49.87    7.24
   0   0 -28   64.05    7.22
   0   0 -27   -1.42    6.03
   0   0 -27    0.58    8.46
   0   0 -26   36.08    8.75
   0   0 -26   28.71    6.47
   0   0 -25   -1.18    8.33
   0   0 -25   -2.11    5.91
   0   0 -24  440.04   11.51
   0   0 -24  423.43   10.69
   0   0 -23   -1.52    8.10
   0   0 -22   75.23    8.62
   0   0 -21   -4.52    5.67
   0   0 -20    3.77    5.64
   0   0 -19   -1.75    5.55
   0   0 -18  535.73   11.84
   0   0 -17    1.02    5.54
   0   0 -16    9.33    7.77
   0   0 -15    1.37    7.72
   0   0 -14  726.51   14.67
   0   0 -13   -2.69    5.49
   0   0 -12  413.27   11.93
   0   0 -11    1.78    7.22
   0   0 -10  321.48   13.98
   0   0  -9   -1.89   10.37
   0   0  -8  620.55   17.34
   0   0  -7   -1.81    8.90
   0   0  -6 1996.68   38.29
   0   0  -5   -4.66   12.47
   0   0  -4 2185.18   47.92
   0   0  -3   -0.65   11.56
   0   0   3   -1.06   11.63
   0   0   4 2147.69   46.55
   0   0   5   -0.12   11.17
   0   0   6 1787.42   35.87
   0   0   7   -3.64   12.51
   0   0   8  580.33   16.86
   0   0   9   -0.14    7.06
   0   0  10  329.37   12.26
   0   0  11    1.40    6.91
   0   0  12  395.72   13.18
   0   0  13    0.64    7.58
   0   0  14  651.59   14.79
   0   0  15   -0.26    5.31
   0   0  16    4.16    5.47
   0   0  17   -0.36    5.39
   0   0  18  457.18   13.45
   0   0  19   -2.04    7.78
   0   0  20    5.13    5.61
   0   0  21    1.06    5.53
   0   0  22   43.64    6.77
   0   0  23    1.12    5.61
   0   0  24  287.16   11.86
   0   0  25    4.32    5.77
   0   0  26   22.92    8.74
   0   0  27    2.58    8.61
   0   0  28   30.65    7.18
   0   0  29    2.39    6.16
   0   0  30    5.63    6.94
   0   1   1    0.19   11.07
   0   1   2  753.05   32.65
   0   1  -2  807.33   39.63
   0   1  -3    0.44   11.39
   0   1   3   -2.74   16.17
   0   1   4 1209.56   32.65
   0   1  -4 1196.37   34.14
   0   1  -5    0.40   16.10
   0   1   5   -2.04   11.33
   0   1  -6  177.27   13.14
   0   1   6  159.09   12.28
   0   1  -7   -2.92   11.50
   0   1   7    1.20   10.89
   0   1  -8 1025.97   22.91
   0   1   8 1086.92   23.20
   0   1  -9    0.49    7.16
   0   1   9   -4.55    7.08
   0   1 -10 1598.38   28.19
   0   1  10 1510.87   26.92
   0   1 -11   -2.45   10.47
   0   1  11   -0.88    7.32
   0   1 -12 6577.19   73.52
   0   1  12 6243.76   69.78
   0   1 -13   -1.76    5.56
   0   1  13   -1.08    5.38
   0   1 -14  566.68   13.18
   0   1  14  558.21   14.71
   0   1  15   -1.16    7.52
   0   1 -15   -1.99    7.70
   0   1  16   68.11    6.82
   0   1 -16   81.41    6.80
   0   1  17    2.21    5.35
   0   1 -17   -0.36    5.43
   0   1  18   87.14    7.02
   0   1 -18   99.25    7.02
   0   1 -19    1.61    5.48
   0   1  19   -3.45    7.83
   0   1 -20   39.94    8.24
   0   1  20   26.32    8.36
   0   1 -21   -2.08    7.88
   0   1  21   -2.80    5.58
   0   1  22   83.35    7.52
   0   1 -22  108.29    7.09
   0   1  23    3.26    5.64
   0   1 -23    0.05    5.78
   0   1 -24   38.38    6.84
   0   1 -24   50.50    6.56
   0   1  24   28.33    6.45
   0   1 -25   -2.44    5.85
   0   1 -25    1.73    5.87
   0   1  25   -0.01    5.82
   0   1  26    0.70    8.31
   0   1 -26   10.46    6.21
   0   1 -26    6.56    5.98
   0   1 -27    0.53    6.18
   0   1 -27    1.06    8.34
   0   1  27   -2.54    8.34
   0   1 -28   10.29    8.59
   0   1 -28    5.73    6.38
   0   1  28    4.97    8.47
   0   1 -29    8.52    5.93
   0   1 -29    3.65    9.04
   0   1  29    4.22    6.03
   0   1 -30    4.91    6.34
   0   1  30    2.86    6.42
   0   1 -30    3.28    9.32
   0   2   1    1.28   13.58
   0   2  -2 1517.29   58.32
   0   2   2 1552.08   43.32
   0   2  -3   -1.75   12.84
   0   2   3   -0.95   12.66
   0   2  -4  678.73   26.80
   0   2   4  649.80   23.78
   0   2  -5    0.11    7.71
   0   2   5   -1.43    8.08
   0   2  -6  386.68   17.75
   0   2   6  379.75   15.04
   0   2  -7    0.82   10.19
   0   2   7   -2.02    7.13
   0   2  -8  135.83   12.12
   0   2   8  135.56   11.82
   0   2  -9   -0.53    7.02
   0   2   9   -2.42    7.09
   0   2 -10 1255.42   25.37
   0   2  10 1254.23   24.42
   0   2 -11   -1.63    5.62
   0   2  11   -0.20    5.46
   0   2 -12  270.35   11.62
   0   2  12  253.66   11.68
   0   2  13    0.39    5.35
   0   2 -13    0.30    5.30
   0   2 -14  368.40   11.07
   0   2  14  372.94   11.46
   0   2  15   -2.66    7.57
   0   2 -15   -1.24    7.56
   0   2 -16   79.48    6.54
   0   2  16   51.09    6.31
   0   2 -17    1.95    5.46
   0   2  17   -2.22    5.35
   0   2 -18  188.03    9.73
   0   2  18  142.56    8.37
   0   2  19    1.24    7.71
   0   2 -19    1.10    5.43
   0   2 -20  179.29    8.04
   0   2  20  152.38    9.82
   0   2  21    2.51    5.54
   0   2 -21   -1.22    5.58
   0   2  22    9.34    5.95
   0   2 -22   15.70    5.80
   0   2 -22   21.73    6.06
   0   2 -23   -4.59    8.32
   0   2  23    4.27    5.60
   0   2 -23    4.10    7.95
   0   2 -24  164.13   10.30
   0   2 -24  112.89    7.37
   0   2  24   92.60    9.94
   0   2  25   -1.66    8.17
   0   2 -25   -0.58    5.72
   0   2 -25   -0.52    6.07
   0   2 -26   13.07    6.20
   0   2 -26    7.98    5.97
   0   2  26    3.66    6.16
   0   2 -27    2.52    5.88
   0   2 -27    1.69    6.22
   0   2  27    0.28    5.96
   0   2 -28    2.53    8.67
   0   2 -28    9.88    6.70
   0   2  28    3.09    6.42
   0   2 -29    2.23    6.45
   0   2  29    2.88    6.31
   0   2 -29    3.16    8.56
   0   2 -30    9.51   10.06
   0   2 -30   30.08    9.11
   0   3   2 3905.37   72.89
   0   3  -3    1.06    9.21
   0   3  -3    0.76   12.48
   0   3   3   -0.67    9.59
   0   3  -4 1473.09   40.68
   0   3  -4 1497.69   39.88
   0   3   4 1667.79   36.04
   0   3   5   -0.23    6.66
   0   3  -5   -0.59    9.79
   0   3  -6  785.84   24.18
   0   3   6  805.93   20.85
   0   3  -7   -1.07    9.85
   0   3   7   -5.35    9.96
   0   3   8   96.58   11.05
   0   3  -8   90.03    9.82
   0   3  -9    0.51    5.43
   0   3   9    1.68    7.57
   0   3 -10   60.44    6.91
   0   3  10   55.10    8.57
   0   3  11   -0.59    5.29
   0   3 -11   -1.23    5.38
   0   3 -12    1.57    5.32
   0   3  12    1.83    5.33
   0   3 -13    0.47    7.50
   0   3  13    1.56    5.26
   0   3  14   67.99    6.76
   0   3 -14   71.62    6.69
   0   3 -15    4.04    7.50
   0   3  15    0.52    5.39
   0   3 -16  189.42    8.59
   0   3  16  135.51    8.00
   0   3 -17    0.56    7.63
   0   3  17    0.82    5.36
   0   3  18  134.90    9.87
   0   3 -18  166.87    7.97
   0   3 -19   -2.20    5.45
   0   3  19    1.84    5.48
   0   3 -20  108.73    7.53
   0   3 -20  105.63    9.01
   0   3  20   76.28    7.30
   0   3 -21    2.08    5.35
   0   3 -21   -0.86    5.77
   0   3  21   -2.36    5.70
   0   3 -22  180.12    8.68
   0   3 -22  185.91    8.17
   0   3  22  137.35   10.33
   0   3 -23    3.95    7.89
   0   3  23   -0.23    5.79
   0   3 -23    1.67    8.31
   0   3 -24   63.34    7.18
   0   3 -24   46.72    6.60
   0   3  24   34.97    7.05
   0   3 -25    4.48    5.56
   0   3 -25   -0.25    6.02
   0   3  25    1.57    5.94
   0   3  26    7.90    8.67
   0   3 -26    5.55    6.08
   0   3 -26    6.28    6.45
   0   3  27   -0.36    6.07
   0   3 -27   -0.09    8.38
   0   3 -27   -1.12    9.00
   0   3  28    2.82    6.62
   0   3 -28   13.59    9.52
   0   3 -28   24.06    8.83
   0   3 -29    2.83    6.71
   0   3 -29    2.73    6.19
   0   4  -4   19.12   11.05
   0   4  -4   29.20   11.49
   0   4  -5    0.03    7.18
   0   4  -5    0.72    7.84
   0   4   5    0.72    7.13
   0   4  -6  313.71   16.91
   0   4  -6  369.41   17.42
   0   4   6  374.61   15.11
   0   4   7   -0.95    7.26
   0   4  -7    1.43    7.55
   0   4  -7   -1.14    7.26
   0   4  -8  713.06   20.47
   0   4   8  642.23   18.31
   0   4  -8  668.31   20.45
   0   4  -9    1.65    7.31
   0   4  -9    0.52    4.92
   0   4   9    0.00    5.15
   0   4 -10  132.63    9.86
   0   4 -10  122.86    9.96
   0   4  10  109.44    7.86
   0   4  11    1.84    5.15
   0   4 -11   -0.09    5.22
   0   4 -11    0.50    5.05
   0   4 -12   73.52    8.47
   0   4 -12   54.28    6.61
   0   4  12   59.93    6.65
   0   4 -13    1.02    7.25
   0   4 -13   -0.40    7.43
   0   4  13   -0.54    5.26
   0   4 -14  151.63    9.99
   0   4 -14  174.79    8.54
   0   4  14  148.55    9.57
   0   4 -15    2.68    5.27
   0   4  15    1.02    5.27
   0   4 -15   -0.95    5.27
   0   4 -16  291.13   11.41
   0   4  16  207.05    9.69
   0   4 -16  249.94    9.69
   0   4 -17    0.94    5.41
   0   4 -17    1.82    7.69
   0   4  17   -2.50    7.74
   0   4  18  449.53   13.69
   0   4 -18  562.57   14.12
   0   4 -18  491.72   13.25
   0   4 -19    0.69    5.53
   0   4  19    0.97    5.65
   0   4 -19    0.44    5.51
   0   4 -20   43.53    6.50
   0   4 -20   41.71    6.19
   0   4  20   31.91    6.42
   0   4 -21    1.08    5.47
   0   4 -21    1.52    5.60
   0   4  21   -0.25    5.62
   0   4 -22  169.90    8.57
   0   4 -22  222.02   10.91
   0   4  22  158.05   10.69
   0   4 -23   -3.09    8.10
   0   4 -23   -1.84    5.87
   0   4  23   -0.78    5.79
   0   4 -24    3.90    6.03
   0   4 -24    0.60    5.80
   0   4  24   -1.58    6.08
   0   4 -25    1.16    8.61
   0   4 -25    0.05    5.84
   0   4  25    5.88    8.55
   0   4 -26    0.49    6.25
   0   4 -26   -0.12    8.46
   0   4  26    5.18    6.12
   0   4 -27    1.94    6.16
   0   4 -27    0.12    6.11
   0   4 -28    2.77    6.52
   0   4 -28    6.04    6.62
   0   5  -6  367.44   23.39
   0   5  -6  487.39   26.20
   0   5  -7   -0.56    7.98
   0   5  -7   -0.24    7.58
   0   5  -8  357.02   17.38
   0   5  -8  426.28   18.57
   0   5  -9    0.04    7.39
   0   5  -9    0.37    7.66
   0   5   9    0.50    5.07
   0   5 -10   96.04   10.03
   0   5 -10   98.18    9.83
   0   5  10  103.68    9.07
   0   5  11   -0.21    5.09
   0   5 -11    0.09    7.64
   0   5 -11    0.83    5.09
   0   5 -12   95.38    7.67
   0   5 -12  103.34    9.67
   0   5  12   93.93    9.07
   0   5 -13   -0.14    5.26
   0   5 -13   -0.38    7.74
   0   5  13   -0.45    7.42
   0   5 -14  231.81   10.11
   0   5 -14  196.43    9.87
   0   5  14  233.89   11.12
   0   5 -15    0.75    7.56
   0   5 -15   -0.77    7.83
   0   5  15    2.20    7.63
   0   5 -16  513.63   15.33
   0   5 -16  508.27   15.75
   0   5  16  323.41   12.50
   0   5 -17   -1.07    7.84
   0   5 -17   -1.24    8.02
   0   5  17    0.74    5.61
   0   5 -18 1155.28   24.26
   0   5 -18 1232.84   26.19
   0   5  18 1082.31   23.15
   0   5 -19   -2.17    5.78
   0   5 -19    2.99    5.71
   0   5  19   -1.03    5.81
   0   5 -20  448.09   14.49
   0   5 -20  321.56   12.09
   0   5  20  253.41   11.74
   0   5 -21   -1.21    5.69
   0   5 -21    1.76    8.15
   0   5  21    1.32    5.81
   0   5 -22   14.96    6.15
   0   5 -22   17.97    6.24
   0   5  22    8.61    6.24
   0   5 -23   -1.86    5.98
   0   5 -23   -2.06    5.82
   0   5 -24   10.91    6.42
   0   5 -24   17.93    8.73
   0   5 -25   -3.80    8.74
   0   5 -25   -1.61    6.03
   0   5 -26   11.58    6.61
   0   5 -26    9.32    9.03
   0   5 -27    2.63    8.94
   0   5 -27   -3.26    6.41
   0   6  -8   81.71   13.46
   0   6  -8  108.52   14.93
   0   6  -9   -1.26    8.13
   0   6  -9    0.05    8.01
   0   6 -10   20.81   10.58
   0   6 -10   21.11    8.96
   0   6 -11    0.66    8.04
   0   6 -11   -0.77    8.06
   0   6 -12   77.03    9.90
   0   6 -12   82.30   10.14
   0   6 -13    0.42    7.97
   0   6 -13   -0.50    5.64
   0   6 -14   92.77   10.18
   0   6 -14   83.30    8.18
   0   6 -15    1.32    5.68
   0   6 -15   -0.97    8.13
   0   6 -16  142.52   10.72
   0   6 -16  133.00   10.92
   0   6 -17    0.17    5.69
   0   6 -17    2.03    5.86
   0   6 -18  993.96   27.02
   0   6 -18  837.41   23.83
   0   6 -19    0.93    8.26
   0   6 -19    2.64    8.58
   0   6 -20  101.48    8.84
   0   6 -20  110.18   11.02
   0   6 -21    0.20    5.78
   0   6 -21    3.19    8.58
   0   6 -22   10.24    6.51
   0   6 -22   23.41    6.85
   0   6 -23    2.53    8.49
   0   6 -23    3.76    6.27
   0   6 -24   30.92    7.71
   0   6 -24   39.07   10.18
   0   6 -25    3.24    8.82
   0   6 -25    1.31    6.53
   0   7 -10    9.39   10.77
   0   7 -10    7.00   10.55
   0   7 -11   -0.49    9.86
   0   7 -11    0.40    7.97
   0   7 -12    2.84    8.50
   0   7 -12    5.67    8.59
   0   7 -13   -0.01    5.96
   0   7 -13    0.90    8.31
   0   7 -14   21.22    7.10
   0   7 -14   11.41    6.58
   0   7 -15   -0.64    6.00
   0   7 -15   -0.25    8.60
   0   7 -16   95.64   11.70
   0   7 -16  111.66   11.96
   0   7 -17    1.27    6.27
   0   7 -17    2.32    8.59
   0   7 -18  119.77   11.46
   0   7 -18  216.88   15.09
   0   7 -19    0.15    9.24
   0   7 -19    1.89    6.21
   0   7 -20    6.56    6.96
   0   7 -20    9.84    9.32
   0   7 -21   -1.36    9.25
   0   7 -21    3.06    8.88
   0   7 -22    3.11    9.47
   0   7 -22    6.75    9.15
   0   7 -23    2.03    9.26
   0   8 -13   -0.88   10.71
   0   8 -13   -1.42   12.79
   0   8 -14    2.57   10.94
   0   8 -14    2.32   10.49
   0   8 -15    1.79    8.82
   0   8 -15    0.17    8.47
   0   8 -16   51.75   12.10
   0   8 -16   56.29   12.15
   0   8 -17    2.84    9.14
   0   8 -17    0.95    8.70
   0   8 -18   24.57   10.92
   0   8 -18   27.79   10.89
   0   8 -19   -0.48    9.51
   0   8 -19    1.29    9.00
   0   8 -20    1.21   10.02
   0   8 -20    2.23    6.95
   1   0   0 3716.12   53.56
   1   0   1  764.50   25.73
   1   0  -1  742.31   22.70
   1   0   2  452.24   21.98
   1   0  -2  437.56   17.79
   1   0  -3  753.86   21.15
   1   0   3  805.62   22.66
   1   0  -4  474.73   16.75
   1   0   4  498.23   18.10
   1   0  -5  255.16   12.62
   1   0   5  261.45   13.58
   1   0   6  326.66   13.40
   1   0  -6  312.25   14.75
   1   0  -7    6.51    7.24
   1   0   7    5.28    7.44
   1   0  -8  121.89    8.83
   1   0   8  124.65    9.11
   1   0  -9    2.00    6.80
   1   0   9    1.77    7.08
   1   0 -10 1026.06   18.70
   1   0 -11   48.48    8.35
   1   0 -12  292.17   11.25
   1   0 -13    2.63    5.36
   1   0 -14  515.16   12.07
   1   0 -15   -1.52    5.44
   1   0 -16  130.68    9.15
   1   0 -17   64.33    6.61
   1   0 -18  173.54    7.82
   1   0 -19   76.07    6.64
   1   0 -20    5.19    8.07
   1   0 -21   92.21    8.93
   1   0 -22    2.28    5.87
   1   0 -23   11.98    6.01
   1   0 -24  120.30    9.26
   1   0 -25    7.13    5.97
   1   0 -26    8.91    6.14
   1   0 -27    8.88    6.01
   1   0 -28    8.13    6.41
   1   0 -29   -3.03    6.29
   1   0 -30   10.44    9.21
   1   1   0    2.02   10.60
  -1   1   0   -1.15   10.47
   1   1   1 1473.35   31.56
  -1   1  -1 1562.51   35.05
   1   1  -1 1410.66   31.13
  -1   1   1 1538.89   31.81
  -1   1   2  946.40   23.74
  -1   1  -2  872.76   24.08
   1   1   2  975.09   27.04
   1   1  -2  941.93   26.19
  -1   1  -3  874.13   25.07
  -1   1   3  840.18   21.75
   1   1   3  789.76   21.95
   1   1  -3  809.25   21.53
   1   1  -4 2162.62   36.36
  -1   1   4 2258.19   36.28
  -1   1  -4 2254.78   37.77
   1   1   4 2258.22   36.52
   1   1  -5  444.15   15.23
  -1   1   5  474.37   15.31
  -1   1  -5  483.76   16.23
   1   1   5  414.19   15.06
   1   1  -6  344.03   13.20
  -1   1  -6  346.49   13.32
  -1   1   6  364.48   14.80
   1   1   6  362.91   13.51
  -1   1  -7  108.20   11.10
   1   1   7   90.61    8.78
   1   1  -7  104.67    8.73
  -1   1   7  110.90    8.73
  -1   1  -8  160.34    9.55
   1   1   8  141.84    9.21
   1   1  -8  150.70    9.37
  -1   1   8  145.86    9.23
  -1   1  -8  151.10    9.19
   1   1  -9  117.96   11.25
  -1   1   9  114.99   10.98
  -1   1  -9  113.88    8.44
  -1   1  -9  121.00    8.91
   1   1 -10  407.03   12.47
  -1   1 -10  461.48   12.89
  -1   1  10  510.92   15.15
  -1   1 -10  475.61   13.08
   1   1 -11 1317.55   21.05
  -1   1 -11 1349.72   21.59
  -1   1  11 1273.84   20.57
  -1   1 -11 1329.21   20.84
  -1   1 -12  847.58   15.93
   1   1 -12  863.04   16.24
  -1   1  12  816.80   16.08
  -1   1 -12  906.13   16.38
  -1   1 -13  303.01    9.53
   1   1 -13  306.31    9.86
  -1   1  13  284.04   10.02
  -1   1 -13  312.42    9.94
  -1   1 -14  395.53   11.72
  -1   1  14  369.47   10.92
   1   1 -14  375.49   11.89
  -1   1 -14  381.54   11.75
   1   1 -15  148.37    7.63
  -1   1 -15  151.75    9.20
  -1   1  15  123.74    7.75
  -1   1 -15  142.02    7.29
   1   1 -16   10.66    7.97
  -1   1 -16   13.46    5.46
  -1   1  16   15.48    5.75
  -1   1 -16   15.30    5.54
   1   1 -17   83.09    6.62
  -1   1 -17   94.68    6.87
  -1   1  17   86.25    8.88
  -1   1 -17   98.90    8.73
   1   1 -18   11.34    5.68
  -1   1 -18   12.22    5.67
  -1   1  18    7.21    5.65
  -1   1 -18    8.69    7.86
   1   1 -19  159.80    7.77
  -1   1 -19  139.97    7.63
  -1   1  19  135.88    7.78
  -1   1 -19  177.64    9.46
  -1   1  20   48.82    6.72
   1   1 -20   56.41    6.45
  -1   1 -20   68.52    6.56
  -1   1 -20   72.58    8.50
   1   1 -21   19.39    8.15
  -1   1 -21   10.48    5.80
  -1   1  21   11.33    5.88
  -1   1 -21   19.62    5.80
   1   1 -22   78.68    6.75
  -1   1  22   53.33    6.89
  -1   1 -22   73.45    6.75
  -1   1 -22   78.73    6.77
  -1   1 -23   86.27    7.21
   1   1 -23   87.83    7.01
  -1   1 -23   87.36    7.16
  -1   1  23   73.32    9.26
  -1   1 -24   29.92    8.69
   1   1 -24   19.71    6.32
  -1   1 -24   33.59    8.74
  -1   1  24   19.75    6.33
  -1   1 -25    1.87    6.02
   1   1 -25   -0.53    8.49
  -1   1 -25    6.48    5.94
  -1   1  25   -0.18    6.12
  -1   1 -26    3.70    8.76
   1   1 -26   11.82    6.19
  -1   1 -26    9.95    6.13
  -1   1  26    0.68    6.21
  -1   1 -27    5.03    6.07
  -1   1 -27    4.96    6.21
   1   1 -27    4.14    8.59
  -1   1  27   -9.29    8.58
  -1   1 -28   11.88    9.18
   1   1 -28   16.80    6.47
  -1   1 -28   10.03    9.00
  -1   1  28    3.08    6.46
  -1   1 -29    7.22    6.76
   1   1 -29    5.15    9.09
  -1   1  29   -1.67    6.47
  -1   1 -29    8.70    6.45
   1   1 -30   -1.01    6.28
  -1   1 -30    1.59    9.40
  -1   1 -30   -8.55    6.58
  -1   1  30    1.42    6.28
  -1   2   1 9506.76  104.82
   1   2  -1 9375.40  116.15
  -1   2  -1 8859.89  111.08
   1   2   1 9112.65   98.97
  -1   2   2  491.67   17.28
  -1   2  -2  516.93   18.78
   1   2   2  518.12   19.89
   1   2  -2  512.69   19.87
   1   2   3   77.90   12.25
  -1   2  -3   69.45    9.37
  -1   2   3   74.96    9.10
   1   2  -3   57.00    8.81
   1   2  -4  366.63   16.13
  -1   2   4  380.14   14.53
   1   2   4  396.40   16.59
  -1   2  -4  374.66   16.78
   1   2  -5   94.08   11.49
   1   2   5   83.00    8.83
  -1   2   5   95.98   11.38
  -1   2  -5   89.15   11.55
   1   2  -6  323.81   13.13
   1   2   6  319.66   12.36
  -1   2  -6  324.71   13.12
  -1   2   6  377.61   14.98
   1   2  -7  840.00   20.86
  -1   2  -7  818.43   20.46
  -1   2   7  833.03   20.01
   1   2   7  714.52   17.11
  -1   2  -8  652.55   16.35
   1   2  -8  669.75   16.86
  -1   2   8  717.16   16.90
   1   2   8  687.12   16.15
  -1   2  -8  720.19   17.12
   1   2  -9  172.07    9.13
  -1   2   9  201.93   10.16
  -1   2  -9  189.49    9.70
  -1   2  -9  175.54    8.83
   1   2 -10   65.54    6.84
  -1   2 -10   72.32    6.65
  -1   2 -10   71.75    6.77
  -1   2  10   70.47    6.83
  -1   2 -11   27.97    5.65
   1   2 -11   25.96    5.88
  -1   2 -11   28.08    5.77
  -1   2  11   27.20    8.10
   1   2 -12    6.63    7.67
  -1   2 -12    8.63    7.17
  -1   2  12    9.96    5.45
  -1   2 -12    7.60    7.55
   1   2 -13  388.03   12.44
  -1   2 -13  395.46   12.03
  -1   2  13  390.85   11.51
  -1   2 -13  380.60   10.75
  -1   2 -14  121.36    7.12
   1   2 -14  134.89    9.22
  -1   2 -14  134.81    7.47
  -1   2  14  122.91    7.49
  -1   2  15   17.84    7.89
  -1   2 -15   21.32    5.44
   1   2 -15   19.94    5.64
  -1   2 -15   21.72    5.53
  -1   2 -16  161.48    9.25
   1   2 -16  166.10    9.61
  -1   2 -16  143.30    7.48
  -1   2  16  146.60    8.22
  -1   2 -17  245.93   10.31
   1   2 -17  239.41    8.79
  -1   2  17  228.20    9.39
  -1   2 -17  265.56   10.61
  -1   2 -18  347.47   10.26
   1   2 -18  360.73   10.34
  -1   2 -18  372.92   10.29
  -1   2  18  329.25   11.96
  -1   2 -19  126.83    7.40
   1   2 -19  135.95    7.64
  -1   2 -19  142.64    9.38
  -1   2  19  112.92    7.89
  -1   2 -20   26.65    5.91
   1   2 -20   28.79    5.96
  -1   2 -20   24.91    5.90
  -1   2  20   17.01    6.14
  -1   2 -21   14.39    5.88
   1   2 -21   16.11    5.87
  -1   2 -21   16.63    8.29
  -1   2  21   13.92    5.94
  -1   2 -22  120.35    7.31
  -1   2 -22  121.26    9.24
   1   2 -22  107.17    7.31
  -1   2  22   83.13    7.78
  -1   2 -23   71.44    9.08
   1   2 -23   69.13    9.02
  -1   2 -23   63.74    9.00
  -1   2  23   40.04    7.06
  -1   2 -24   63.78    7.15
   1   2 -24   84.06    6.92
  -1   2 -24   54.82    6.86
  -1   2  24   58.28    9.35
  -1   2 -25   47.75    6.97
   1   2 -25   59.52    6.66
  -1   2 -25   60.15    6.78
  -1   2  25   28.21    7.15
  -1   2 -26    4.28    6.18
   1   2 -26   11.05    8.40
  -1   2 -26    4.48    6.10
  -1   2  26    3.06    6.02
  -1   2 -27   -0.45    6.38
   1   2 -27    2.21    6.01
  -1   2 -27    1.64    8.57
  -1   2  27   -0.37    6.19
   1   2 -28    4.02    6.29
  -1   2 -28   20.31    9.35
  -1   2 -28   12.10    6.48
  -1   2  28   16.80    8.85
   1   2 -29    2.35    6.31
  -1   2 -29    3.04    6.66
  -1   2  29    0.17    8.94
  -1   2 -29    3.25    6.44
  -1   3   0    0.41    9.31
   1   3   0   -1.16   10.01
  -1   3   1   83.84   11.45
   1   3  -1   75.49   12.01
   1   3   1   81.74   11.88
  -1   3  -1   69.20   11.31
   1   3   2  287.51   13.89
  -1   3   2  288.29   14.11
   1   3  -2  226.69   13.27
  -1   3  -2  349.59   17.50
  -1   3   3  114.82   10.03
  -1   3  -3   95.29    9.98
   1   3   3  107.54    9.61
   1   3  -3  115.52   12.29
   1   3  -4  509.20   18.68
  -1   3  -4  526.20   19.35
  -1   3   4  507.40   16.88
   1   3   4  508.28   16.16
   1   3   5   52.00    7.97
  -1   3   5   43.84    8.16
   1   3  -5   50.98   11.06
  -1   3  -5   47.37   10.68
   1   3  -6  257.63   12.68
   1   3   6  342.35   12.82
  -1   3   6  340.32   13.12
  -1   3  -6  295.89   13.12
   1   3  -7  538.47   16.34
  -1   3  -7  686.74   19.23
  -1   3   7  749.34   19.10
  -1   3  -7  698.63   18.66
   1   3  -8  210.22   11.76
  -1   3  -8  187.78    9.73
  -1   3   8  212.99   11.59
  -1   3  -8  191.41   10.78
  -1   3   9    7.48    5.78
  -1   3  -9    9.28    5.27
  -1   3  -9    7.58    5.39
   1   3  -9    6.32    5.58
  -1   3 -10  249.64   10.05
  -1   3 -10  266.10   10.10
   1   3 -10  260.19   11.94
  -1   3  10  261.87   11.85
  -1   3 -11  303.12   10.57
   1   3 -11  332.27   12.44
  -1   3  11  300.20   10.84
  -1   3 -11  313.34   10.59
   1   3 -12 1186.93   21.78
  -1   3 -12 1154.73   21.14
  -1   3 -12 1095.97   19.85
  -1   3  12 1068.51   19.32
   1   3 -13  289.04   10.13
  -1   3 -13  322.72   10.54
  -1   3  13  343.87   12.39
  -1   3 -13  339.68   11.85
   1   3 -14  152.55    7.99
  -1   3 -14  161.29    9.54
  -1   3  14  158.67    8.53
  -1   3 -14  157.27    7.99
   1   3 -15   54.59    6.32
  -1   3 -15   65.98    6.34
  -1   3  15   51.74    6.83
  -1   3 -15   58.06    6.38
   1   3 -16  110.49    9.09
  -1   3 -16  120.41    8.87
  -1   3 -16  121.36    7.25
  -1   3  16  111.21    9.51
   1   3 -17  510.00   12.54
  -1   3 -17  511.16   12.63
  -1   3 -17  491.60   12.17
  -1   3  17  458.02   13.06
  -1   3  18  634.91   15.97
   1   3 -18  658.03   14.29
  -1   3 -18  627.90   13.84
  -1   3 -18  690.17   14.41
   1   3 -19  256.84   10.93
  -1   3 -19  290.34   11.01
  -1   3 -19  274.25    9.45
  -1   3  19  234.93    9.64
   1   3 -20   67.73    8.72
  -1   3 -20   67.32    8.58
  -1   3 -20   61.28    6.56
  -1   3  20   52.40    6.86
   1   3 -21  106.33    9.28
  -1   3 -21  123.35    9.35
  -1   3 -21  120.28    9.32
  -1   3  21   91.35    7.78
   1   3 -22   13.78    8.13
  -1   3 -22   14.76    8.20
  -1   3 -22   15.98    5.88
  -1   3  22    7.50    8.58
   1   3 -23   12.19    8.30
  -1   3 -23   14.63    6.07
  -1   3 -23   16.51    5.92
  -1   3  23    6.82    6.18
   1   3 -24    8.13    5.96
  -1   3  24    5.52    6.12
  -1   3 -24    2.12    6.05
  -1   3 -24    4.38    8.34
   1   3 -25    1.21    5.90
  -1   3 -25    4.56    6.08
  -1   3 -25    2.19    6.03
  -1   3  25    2.55    6.04
   1   3 -26   -0.14    8.50
  -1   3 -26    2.82    8.89
  -1   3 -26    9.25    6.10
  -1   3  26    1.98    6.31
   1   3 -27   -6.40    6.14
  -1   3 -27    4.02    6.34
  -1   3 -27    1.19    6.19
  -1   3  27    5.38    8.88
   1   3 -28   -1.38    6.07
  -1   3 -28    4.96    6.53
  -1   3 -28    1.45    8.74
  -1   3  28    0.33    8.85
  -1   3  29    0.78    7.28
   1   3 -29    9.87    9.55
  -1   3 -29   23.97    7.53
  -1   4   0  620.51   22.87
   1   4   0  678.62   23.34
  -1   4  -1  346.40   17.27
  -1   4   1  268.44   14.67
   1   4   1  314.89   14.88
   1   4  -1  361.45   17.62
   1   4  -2  108.70   11.39
   1   4   2   98.59    8.87
  -1   4   2   96.75    9.33
  -1   4  -2   99.97   11.02
   1   4  -3   46.48    9.31
  -1   4   3   38.43    7.27
   1   4   3   43.87    6.86
  -1   4  -3   45.58    9.40
  -1   4  -4    4.59    5.53
  -1   4   4    5.26    8.06
   1   4   4    4.87    5.23
   1   4  -4    3.20    7.77
  -1   4  -5  662.40   21.29
  -1   4   5  723.46   20.60
   1   4   5  647.74   17.73
   1   4  -5  611.78   20.21
  -1   4  -6  804.28   22.55
  -1   4   6  873.28   21.96
   1   4  -6  456.31   16.44
  -1   4  -6  826.78   22.19
   1   4  -7  628.97   19.51
  -1   4   7  652.31   18.59
  -1   4  -7  582.41   18.73
  -1   4  -7  613.89   18.31
   1   4  -8   95.15   10.04
  -1   4  -8   94.94    9.16
  -1   4   8  100.73    7.99
  -1   4  -8   89.07    7.80
  -1   4  -9   96.61    9.09
   1   4  -9   94.84    9.85
  -1   4  -9   84.86    7.59
  -1   4   9   95.03    7.91
   1   4 -10   87.95    7.75
  -1   4 -10  103.08    9.47
  -1   4  10  107.92    8.00
  -1   4 -10  109.08    7.68
   1   4 -11   11.51    5.76
  -1   4 -11   17.28    5.72
  -1   4  11   18.48    5.98
  -1   4 -11   15.74    7.57
  -1   4 -12   75.57    8.71
   1   4 -12   65.36    6.92
  -1   4  12   69.80    9.11
  -1   4 -12   76.84    8.63
  -1   4 -13   63.01    6.69
   1   4 -13   52.46    6.59
  -1   4  13   71.68    7.07
  -1   4 -13   75.41    8.62
   1   4 -14   63.56    6.75
  -1   4 -14   71.40    8.71
  -1   4  14   68.37    9.19
  -1   4 -14   73.26    8.70
  -1   4 -15  130.09    9.47
   1   4 -15  126.69    9.70
  -1   4 -15  131.92    7.84
  -1   4  15  116.48    8.18
   1   4 -16   24.75    6.05
  -1   4 -16   31.61    8.14
  -1   4  16   33.89    8.57
  -1   4 -16   30.37    8.09
   1   4 -17  175.99    8.57
  -1   4 -17  194.08    8.72
  -1   4 -17  170.05    8.40
  -1   4  17  148.05    8.80
   1   4 -18  720.07   16.92
  -1   4 -18  730.55   17.30
  -1   4 -18  683.29   15.81
  -1   4  18  593.38   15.91
   1   4 -19  424.11   12.27
  -1   4  19  376.47   13.04
  -1   4 -19  465.20   12.62
  -1   4 -19  438.76   12.52
   1   4 -20   12.32    5.96
  -1   4 -20   19.19    8.11
  -1   4 -20   16.91    5.97
  -1   4  20    8.46    8.61
   1   4 -21   -1.88    8.09
  -1   4 -21   -0.22    8.15
  -1   4 -21    2.03    8.05
  -1   4  21    8.17    8.47
   1   4 -22   12.15    8.28
  -1   4 -22   17.53    8.30
  -1   4 -22   14.59    8.37
  -1   4  22    8.90    6.25
   1   4 -23   17.53    8.30
  -1   4 -23   19.27    6.03
  -1   4 -23   23.37    8.48
  -1   4  23    5.38    6.64
   1   4 -24   57.74    7.01
  -1   4 -24   46.76    7.27
  -1   4 -24   73.67    9.51
  -1   4  24   26.13    7.58
  -1   4 -25   22.32    6.45
   1   4 -25   13.73    6.39
  -1   4  25    5.55    6.80
  -1   4 -25   18.43    6.46
   1   4 -26    4.87    6.15
  -1   4 -26    2.40    6.35
  -1   4 -26   12.72    8.67
  -1   4  26    1.10    6.59
   1   4 -27    6.59    8.70
  -1   4 -27    6.73    8.87
  -1   4 -27   -3.16    9.09
  -1   4  27   -1.72    6.49
   1   4 -28    3.20    6.54
  -1   4  28   11.75    9.63
  -1   4 -28    1.52    6.81
   1   5   0    0.17    7.42
  -1   5   0    0.06    7.93
   1   5   1  175.75   13.04
  -1   5  -1  132.78   13.76
  -1   5   1  143.10   13.16
   1   5  -1  170.42   15.04
  -1   5  -2  206.98   15.97
   1   5  -2  249.48   16.31
  -1   5   2  276.71   15.82
   1   5   2  279.16   15.18
  -1   5  -3   73.32   10.84
  -1   5   3   94.50    9.33
   1   5  -3   87.75   11.37
   1   5  -4   75.50   10.57
  -1   5   4   89.31    8.74
  -1   5  -4   70.07   10.55
  -1   5  -4  106.10   11.15
   1   5  -5   27.18    8.70
  -1   5  -5   28.93    8.87
  -1   5   5   36.75    8.92
  -1   5  -5   32.42    8.48
  -1   5  -6  536.43   20.73
   1   5  -6  445.94   18.43
  -1   5   6  607.82   18.51
  -1   5  -6  630.84   21.86
  -1   5  -7   67.84    9.57
  -1   5   7   70.14    7.91
   1   5  -7   58.98    9.54
  -1   5  -7   61.32    7.69
  -1   5  -8   -0.18    7.62
  -1   5   8    1.48    7.92
  -1   5  -8    0.35    5.40
   1   5  -8   -0.35    5.63
   1   5  -9    3.67    5.75
  -1   5   9    7.87    5.79
  -1   5  -9    9.26    5.61
  -1   5  -9    8.59    7.78
   1   5 -10   33.95    8.76
  -1   5  10   30.31    8.66
  -1   5 -10   31.70    6.38
  -1   5 -10   37.05    8.42
   1   5 -11   -1.49    5.79
  -1   5 -11    1.75    7.80
  -1   5 -11    1.66    5.33
  -1   5  11    0.01    5.65
   1   5 -12   11.19    8.28
  -1   5 -12   10.86    8.07
  -1   5  12    5.72    8.16
  -1   5 -12    9.51    7.99
  -1   5  13   28.71    8.52
   1   5 -13   16.81    6.42
  -1   5 -13   24.55    8.42
  -1   5 -13   27.16    8.28
   1   5 -14   10.66    5.95
  -1   5 -14   15.22    8.27
  -1   5 -14   14.54    8.15
  -1   5  14   10.21    6.11
  -1   5 -15   20.12    6.20
   1   5 -15   19.67    8.33
  -1   5 -15   19.26    5.99
  -1   5  15   15.37    6.27
  -1   5 -16    8.56    8.24
   1   5 -16    9.27    5.86
  -1   5 -16   11.68    8.18
  -1   5  16    7.22    6.14
  -1   5 -17  175.51   11.00
   1   5 -17  146.01    8.58
  -1   5 -17  182.41   10.93
  -1   5  17  149.66    9.33
  -1   5 -18  106.67    8.15
   1   5 -18  113.80    9.81
  -1   5 -18  103.41    7.85
  -1   5  18  103.33   10.28
   1   5 -19   59.25    9.36
  -1   5 -19   68.39    7.21
  -1   5  19   62.40    9.31
  -1   5 -19   63.02    9.36
   1   5 -20   19.37    6.52
  -1   5 -20   32.19    6.79
  -1   5  20   36.43    9.01
  -1   5 -20   40.10    6.74
   1   5 -21    8.54    6.14
  -1   5 -21    5.87    6.31
  -1   5  21    3.37    8.80
  -1   5 -21    6.39    8.50
   1   5 -22   14.21    8.81
  -1   5 -22   14.85    8.79
  -1   5  22   14.91    8.98
  -1   5 -22   16.72    8.81
   1   5 -23   17.32    8.75
  -1   5 -23   19.40    9.01
  -1   5  23    7.95    9.05
  -1   5 -23   18.12    6.65
   1   5 -24   -2.03    8.64
  -1   5 -24    3.79    8.72
  -1   5  24    1.05    8.91
  -1   5 -24   -0.52    6.15
   1   5 -25   -7.64    8.86
  -1   5 -25    1.37    8.87
  -1   5 -25   -1.79    6.25
  -1   5  25    0.72    9.23
   1   5 -26   -1.87    8.95
  -1   5 -26    2.88    9.16
  -1   5  26   -5.52    9.43
  -1   5 -26    4.56    9.05
  -1   6   0   22.92   11.48
  -1   6   1   11.91   10.28
  -1   6   2   59.89   10.90
   1   6  -2   63.24   13.37
   1   6  -3   34.79   11.77
  -1   6   3   41.02    9.57
  -1   6  -4    1.87   11.51
   1   6  -4    3.51    9.86
  -1   6  -4    3.34   11.45
  -1   6   4    3.50    7.99
  -1   6  -5   36.21   11.57
  -1   6   5   57.91    9.67
  -1   6  -5   56.77   12.95
   1   6  -5   36.71    9.89
   1   6  -6    0.31    8.15
  -1   6  -6   -0.29    7.82
  -1   6  -6    0.41    9.74
  -1   6   6    0.18    7.86
   1   6  -7   52.95   10.08
  -1   6  -7   50.08   10.33
  -1   6  -7   76.27   11.05
  -1   6   7   72.77    8.16
  -1   6  -8   48.12   10.03
   1   6  -8   47.42    9.65
  -1   6  -8   68.46   10.40
  -1   6   8   46.94    7.34
  -1   6  -9   11.27    8.33
  -1   6  -9   12.45    8.51
   1   6  -9    5.01    5.90
  -1   6   9   10.19    8.14
  -1   6 -10    6.24    8.09
  -1   6 -10    8.96    8.17
  -1   6  10    6.35    8.08
   1   6 -10    4.89    8.24
  -1   6 -11    4.32    8.12
  -1   6  11    3.28    7.86
  -1   6 -11    1.53    5.81
   1   6 -11    2.19    8.19
   1   6 -12   -0.93    8.22
  -1   6 -12    0.42    5.80
  -1   6  12   -1.45    8.00
  -1   6 -12    2.83    8.02
   1   6 -13   22.03    8.81
  -1   6 -13   23.67    6.57
  -1   6 -13   23.07    6.51
  -1   6  13   21.96    6.50
   1   6 -14    3.50    6.01
  -1   6 -14    5.24    6.00
  -1   6 -14   10.85    8.44
  -1   6  14    6.50    5.88
   1   6 -15   18.80    6.66
  -1   6 -15   37.53    9.26
  -1   6 -15   38.87    9.20
  -1   6  15   24.61    6.62
   1   6 -16  103.82    8.77
  -1   6 -16  162.93   11.80
  -1   6 -16  174.18   11.98
  -1   6  16   96.53    9.26
   1   6 -17    3.94    8.35
  -1   6 -17   -0.32    6.18
  -1   6 -17    5.64    8.50
  -1   6  17   -3.76    8.43
   1   6 -18  116.62   10.86
  -1   6 -18  101.35    9.15
  -1   6 -18  125.94   11.22
  -1   6  18  107.11   10.52
   1   6 -19   22.89    9.07
  -1   6 -19   23.27    6.78
  -1   6 -19   18.52    9.08
  -1   6  19    9.22    6.60
   1   6 -20    5.15    6.08
  -1   6 -20    2.83    6.22
  -1   6 -20    0.19    8.82
  -1   6  20    0.80    6.14
  -1   6 -21   10.61    9.08
   1   6 -21    8.95    6.61
  -1   6 -21   10.02    6.70
  -1   6  21    2.86    6.55
  -1   6 -22   14.94    6.90
   1   6 -22   11.75    6.52
  -1   6 -22   19.26    6.88
  -1   6  22    0.39    6.87
  -1   6 -23   -3.56    6.49
   1   6 -23    5.61    8.93
  -1   6 -23    2.44    6.44
   1   6 -23    0.06    6.32
  -1   6  23   -1.25    6.30
  -1   6 -24    1.62    6.56
   1   6 -24    0.15    6.67
  -1   6 -24    2.68    6.70
  -1   6  24    6.10    6.53
   1   6 -24    0.65    6.49
  -1   7   3   32.18   11.62
  -1   7   4    4.06    8.16
  -1   7   5   -1.41    7.99
  -1   7   6   37.56    9.50
   1   7  -7   49.24   18.42
   1   7  -7   36.02   16.49
  -1   7   7   54.45    9.94
   1   7  -8   11.97   11.26
  -1   7  -8   10.25   12.52
   1   7  -8   19.48   10.81
  -1   7   8   17.86    8.79
  -1   7  -8    8.80   12.19
   1   7  -9    3.80    8.97
  -1   7  -9    6.94   10.64
  -1   7  -9    6.71   10.81
   1   7  -9   10.54   10.17
  -1   7   9    8.23    8.41
   1   7 -10   14.62    8.53
  -1   7 -10    8.75    8.98
  -1   7 -10    8.44    9.02
   1   7 -10    6.72    8.97
  -1   7  10   14.16    8.50
  -1   7 -11   21.05    9.30
   1   7 -11   32.02    9.11
  -1   7 -11   22.50    9.55
   1   7 -11   15.61    9.30
  -1   7  11   23.73    6.72
  -1   7 -12   13.85    8.80
  -1   7 -12   14.63    9.13
   1   7 -12    5.22    6.24
  -1   7  12   14.81    8.52
  -1   7 -13    1.13    8.14
   1   7 -13    0.71    8.06
  -1   7 -13   -0.14    6.30
   1   7 -13    1.36    8.38
  -1   7  13    2.71    8.04
  -1   7 -14   41.56    9.79
   1   7 -14   59.47    9.69
   1   7 -14   40.98    9.84
  -1   7 -14   28.33    7.81
  -1   7  14   32.91    7.60
   1   7 -15   20.80    9.19
   1   7 -15   33.25    9.11
  -1   7 -15   19.34    7.18
  -1   7  15   20.47    9.05
  -1   7 -15   22.62    9.26
   1   7 -16    7.05    6.41
  -1   7 -16    9.91    9.42
  -1   7 -16   11.96    8.99
  -1   7  16    7.86    6.33
   1   7 -16   17.11    6.56
   1   7 -17   96.29   10.12
   1   7 -17  208.11   14.48
  -1   7 -17  207.44   15.04
  -1   7  17  128.95   12.51
  -1   7 -17  176.85   14.04
   1   7 -18   67.16   11.16
  -1   7 -18   50.60    8.81
  -1   7 -18   53.22    8.96
   1   7 -18   93.66   11.18
  -1   7  18   59.12   10.25
   1   7 -19    7.48    6.84
   1   7 -19   10.12    6.98
  -1   7  19    3.74    6.65
  -1   7 -19   10.21    9.70
  -1   7 -19   11.29    9.45
   1   7 -20   60.29    8.97
   1   7 -20  105.80   12.13
  -1   7 -20   57.89    9.67
  -1   7 -20   74.77   11.84
  -1   7  20   41.47   10.89
   1   7 -21    9.51    7.08
  -1   7 -21   11.04    9.90
  -1   7 -21   17.70    9.65
   1   7 -21    6.15    7.02
  -1   7  21    7.67    9.37
   1   7 -22    2.58    6.81
  -1   7 -22    1.28    6.92
  -1   7 -22    1.76    9.48
   1   7 -22    1.12    6.78
  -1   7  22   -2.19    6.67
  -1   8  10   11.18    6.63
   1   8 -11    1.86   14.26
  -1   8  11    1.55    8.71
   1   8 -11    1.09   11.96
  -1   8  12    2.75    6.54
  -1   8 -12    4.13   12.94
   1   8 -12    4.08   11.83
  -1   8 -12    4.76   13.53
   1   8 -12    5.56   10.70
  -1   8 -13    0.55   11.15
   1   8 -13    1.52    8.65
  -1   8 -13    1.00   11.51
   1   8 -13    0.72   11.53
  -1   8  13    2.90    8.92
   1   8 -14    3.29    8.92
  -1   8 -14    3.49    9.40
  -1   8 -14    3.02    9.20
   1   8 -14    2.52    9.51
  -1   8  14    0.65    9.12
   1   8 -15   13.03    9.69
  -1   8 -15    8.68    9.61
  -1   8 -15    8.74   10.00
   1   8 -15    3.96    9.98
  -1   8  15   10.11    9.53
   1   8 -16   18.71   10.23
  -1   8 -16   16.52    9.91
  -1   8 -16   22.92   10.73
   1   8 -16   17.87   10.25
  -1   8  16   21.83    9.85
   1   8 -17   19.24   10.70
  -1   8 -17   13.94    7.22
  -1   8 -17   27.77   10.94
   1   8 -17   22.52   10.56
  -1   8  17    2.24    7.80
  -1   8 -18   36.17   11.11
  -1   8 -18   38.54   11.78
   1   8 -18   45.42   10.17
   1   8 -18   28.19    8.29
  -1   8  18   30.65   11.22
  -1   8 -19   24.35    9.26
   1   8 -19   46.15   10.60
   1   8 -19   59.19   12.22
  -1   8  19   45.66   11.44
  -1   8 -19   40.67   11.58
   2   0   0  386.08   12.53
   2   0   1  137.67    9.13
   2   0  -1  150.86   11.60
   2   0   2  545.54   14.50
   2   0  -2  523.59   13.89
   2   0   3  265.05   13.09
   2   0  -3  253.49   10.56
   2   0   4   -1.25    7.25
   2   0  -4   -0.85    6.77
   2   0   5  295.44   11.41
   2   0  -5  276.55   10.65
   2   0   6   94.72    8.71
   2   0  -6   87.35    8.09
   2   0  -7  573.66   13.09
   2   0   7  568.06   13.95
   2   0  -8  478.75   11.85
   2   0   8  468.40   13.91
   2   0  -9   55.32    6.17
   2   0   9   55.66    6.63
   2   0 -10   -2.10    5.21
   2   0  10   -1.16    5.50
   2   0 -11    2.39    7.33
   2   0  11    0.29    5.35
   2   0 -12  194.07    8.04
   2   0  12  175.05    8.38
   2   0 -13    1.49    5.25
   2   0  13    0.39    5.47
   2   0  14   -1.58    5.48
   2   0 -14    0.13    5.36
   2   0 -15   -1.32    5.39
   2   0 -16    1.71    5.52
   2   0 -17  975.89   15.32
   2   0 -18  139.67    7.42
   2   0 -19  488.47   11.32
   2   0 -20   23.60    8.47
   2   0 -21    6.49    6.03
   2   0 -22  213.21    8.62
   2   0 -23   -3.68    6.09
   2   0 -24    0.96    8.59
   2   0 -25    5.16    8.64
   2   0 -26    0.88    6.29
   2   0 -27    0.28    6.38
   2   0 -28    3.14    6.30
   2   0 -29   19.16    6.83
   2   1   0   -2.04    7.04
  -2   1   0   -1.46    9.74
   2   1   1  453.41   15.38
   2   1  -1  432.70   13.37
  -2   1  -1  451.47   13.48
  -2   1   1  476.20   13.82
   2   1   2  343.72   12.17
  -2   1  -2  336.31   12.10
   2   1  -2  320.62   13.67
  -2   1   2  329.52   11.55
  -2   1   3  253.69   10.54
  -2   1  -3  255.03   10.96
   2   1  -3  233.65   12.60
   2   1   3  244.43   13.05
  -2   1   4 1452.94   23.28
  -2   1  -4 1454.29   23.00
   2   1   4 1387.23   22.37
   2   1  -4 1387.36   23.23
  -2   1   5  386.90   13.54
  -2   1  -5  384.12   14.37
   2   1   5  386.13   12.61
   2   1  -5  382.85   12.04
  -2   1  -6   91.98    7.48
   2   1   6   87.98    9.54
  -2   1   6   87.60    6.87
   2   1  -6   80.19    7.07
  -2   1   7  804.74   16.39
   2   1   7  752.16   15.86
   2   1  -7  736.47   15.11
  -2   1  -7  805.82   16.87
   2   1  -8  322.10   10.38
  -2   1   8  353.03   11.80
   2   1   8  318.79   10.64
  -2   1  -8  356.77   10.78
   2   1  -9   65.04    6.32
  -2   1   9   64.20    6.29
   2   1   9   63.75    8.63
  -2   1  -9   68.43    8.35
   2   1 -10    3.31    7.39
  -2   1  10    7.24    7.29
  -2   1 -10    4.72    5.38
   2   1  10    7.28    5.50
   2   1 -11   77.17    6.45
  -2   1  11   75.28    6.60
   2   1  11   77.03    6.85
  -2   1 -11   78.86    8.42
   2   1  12   44.30    6.23
   2   1 -12   32.51    5.81
  -2   1 -12   39.19    7.87
  -2   1  12   39.38    5.86
   2   1 -13   -3.81    7.48
   2   1  13    0.72    5.41
  -2   1 -13   -0.60    7.57
  -2   1 -13   -1.21    5.23
  -2   1  13    0.22    5.24
   2   1 -14  165.76    7.91
  -2   1 -14  172.82    9.41
   2   1  14  191.50   10.12
  -2   1  14  161.10    7.82
  -2   1 -14  194.39    8.03
   2   1 -15    9.37    5.65
  -2   1 -15   10.39    7.68
  -2   1 -15   13.10    5.67
  -2   1  15    8.50    5.52
   2   1 -16  335.11    9.87
  -2   1 -16  307.58    9.34
  -2   1  16  295.76   10.08
  -2   1 -16  363.67   10.05
  -2   1 -17  457.37   12.17
   2   1 -17  458.79   11.07
  -2   1 -17  496.57   12.71
  -2   1  17  398.79   10.91
  -2   1 -18  548.06   11.83
   2   1 -18  555.92   13.32
  -2   1  18  528.51   13.78
  -2   1 -18  606.61   13.80
  -2   1 -19  513.34   11.73
   2   1 -19  554.11   11.94
  -2   1  19  474.60   13.49
  -2   1 -19  507.88   11.47
  -2   1 -20   40.67    6.24
   2   1 -20   44.07    8.54
  -2   1  20   24.97    8.69
  -2   1 -20   40.44    6.35
  -2   1 -21   25.50    8.31
   2   1 -21   29.02    6.21
  -2   1  21   14.16    6.34
  -2   1 -21   35.50    8.72
  -2   1 -22   21.02    6.25
   2   1 -22   24.41    6.35
  -2   1 -22   20.48    8.78
  -2   1  22   16.75    6.46
  -2   1 -23    9.84    6.07
   2   1 -23    5.13    8.47
  -2   1 -23    8.66    6.14
  -2   1  23    2.68    6.13
  -2   1 -24   48.98    6.75
   2   1 -24   55.20    9.16
  -2   1  24   25.24    7.11
  -2   1 -24   47.80    6.95
  -2   1 -25    4.51    6.22
   2   1 -25    5.43    8.63
  -2   1  25    4.28    6.23
  -2   1 -25    0.11    8.85
  -2   1 -26   11.94    6.34
   2   1 -26    2.98    8.90
  -2   1 -26    8.28    6.57
  -2   1  26    5.60    8.87
  -2   1 -27    0.46    6.46
   2   1 -27    1.20    8.88
  -2   1 -27    0.84    9.02
  -2   1  27   -1.40    6.27
  -2   1 -28    6.35    6.51
   2   1 -28   -0.46    6.55
  -2   1 -28   11.09    6.48
  -2   1  28    0.55    9.05
  -2   1  29   16.76    7.68
   2   2   0  899.82   20.23
  -2   2   0  977.02   20.80
   2   2   1  186.67   10.21
   2   2  -1  178.08   10.10
  -2   2  -1  196.60   12.34
  -2   2   1  192.37   10.03
  -2   2   2   11.17    9.68
   2   2  -2    7.34   10.01
  -2   2  -2   10.02    7.19
   2   2   2   12.77   10.29
  -2   2   3  149.24    9.11
  -2   2  -3  135.23    8.18
   2   2  -3  137.88    8.22
   2   2   3  146.81    8.65
  -2   2   4  288.97   10.29
  -2   2  -4  233.12    9.79
   2   2   4  289.37   10.74
   2   2  -4  265.57   10.38
  -2   2   5  249.75    9.54
  -2   2  -5  293.54   10.68
   2   2   5  217.42    9.82
   2   2  -5  268.02   11.56
   2   2   6 1143.17   20.27
  -2   2  -6 1258.21   22.16
  -2   2   6 1276.65   20.93
   2   2  -6 1046.30   19.50
  -2   2  -7  678.07   14.94
  -2   2   7  723.80   15.34
   2   2   7  676.51   15.12
   2   2  -7  718.67   16.53
  -2   2  -8  111.04    7.34
  -2   2   8  121.62    7.61
   2   2   8  118.73    7.70
   2   2  -8  114.00    7.46
   2   2  -9   36.22    6.08
   2   2   9   40.41    8.09
  -2   2   9   37.91    7.87
  -2   2  -9   33.14    5.92
   2   2 -10   70.78    6.48
  -2   2  10   66.31    6.60
   2   2  10   65.06    6.58
  -2   2 -10   69.41    8.37
   2   2 -11    7.18    5.49
   2   2  11    8.54    5.47
  -2   2  11    9.99    5.44
  -2   2 -11    8.26    5.40
   2   2 -12  136.40    7.60
  -2   2  12  147.18    7.96
  -2   2 -12  140.62    7.66
   2   2  12  144.62    7.89
   2   2 -13   92.57    6.93
   2   2  13   87.44    8.96
  -2   2 -13   99.77    6.81
  -2   2  13  103.59    8.93
  -2   2 -13   97.77    8.67
   2   2 -14   90.73    8.81
  -2   2 -14   88.90    8.48
  -2   2  14   89.10    7.13
  -2   2 -14  106.77    7.06
   2   2 -15  180.68    8.08
  -2   2 -15  170.85    7.80
  -2   2  15  178.30    8.34
  -2   2 -15  185.76    7.86
   2   2 -16   89.22    6.80
  -2   2 -16   86.85    6.66
  -2   2  16   93.57    9.22
  -2   2 -16   95.33    6.85
   2   2 -17  353.22   10.04
  -2   2 -17  336.19    9.70
  -2   2  17  289.43   10.28
  -2   2 -17  338.97   11.67
   2   2 -18  703.55   13.83
  -2   2 -18  723.78   15.00
  -2   2  18  604.39   14.22
  -2   2 -18  537.09   12.15
   2   2 -19  346.42   11.69
  -2   2 -19  320.37   10.02
  -2   2 -19  302.94    9.55
  -2   2  19  244.87   10.01
  -2   2 -20  120.48    7.20
   2   2 -20  112.72    7.39
  -2   2  20  104.06    9.68
  -2   2 -20   93.41    7.03
  -2   2  21   30.32    6.90
  -2   2 -21   41.76    6.45
   2   2 -21   39.35    8.65
  -2   2 -21   46.57    8.74
  -2   2 -22   13.83    8.32
   2   2 -22    5.31    6.06
  -2   2  22    8.88    6.20
  -2   2 -22   18.33    8.45
  -2   2 -23    5.66    6.00
   2   2 -23    4.80    6.20
  -2   2  23    5.77    6.09
  -2   2 -23    5.63    6.21
  -2   2 -24   46.43    6.93
   2   2 -24   53.44    6.90
  -2   2 -24   67.67    7.18
  -2   2  24   26.21    7.37
  -2   2 -25    2.64    6.48
   2   2 -25   12.09    6.40
  -2   2 -25    8.59    8.93
  -2   2  25    5.04    6.36
  -2   2 -26   15.89    6.73
   2   2 -26   15.88    6.65
  -2   2 -26   22.84    6.65
  -2   2  26   13.43    6.58
  -2   2 -27    8.53    6.48
   2   2 -27    6.12    6.21
  -2   2 -27   13.35    9.00
  -2   2  27    3.28    6.39
  -2   2 -28   25.64    9.52
   2   2 -28   14.62    6.88
  -2   2 -28   11.72    7.09
  -2   2  28   13.25    6.76
   2   3   0   -0.54    7.66
  -2   3   0    0.25    5.15
  -2   3   1   66.49    6.84
   2   3  -1   62.38    6.84
  -2   3  -1   68.12    7.07
   2   3   1   63.24    7.03
  -2   3   2  215.12   10.87
   2   3  -2  201.71   11.02
  -2   3  -2  216.45   11.16
   2   3   2  218.92   11.37
  -2   3   3   79.65    7.03
   2   3  -3   68.32    6.97
   2   3   3   97.20    9.55
  -2   3  -3   98.03    7.54
  -2   3   4  170.93   10.12
   2   3   4  145.50    8.51
  -2   3  -4  149.40    8.62
   2   3  -4  126.06    8.15
   2   3   5   58.65    6.89
  -2   3   5   77.83    7.00
  -2   3  -5   65.68    6.76
   2   3  -5   67.01    8.68
  -2   3  -6  647.72   16.55
  -2   3   6  671.19   15.66
   2   3  -6  612.95   15.30
   2   3   6  613.72   15.04
  -2   3  -7  287.28   10.44
  -2   3   7  305.80   10.83
   2   3   7  274.56   10.21
   2   3  -7  252.39   10.24
  -2   3  -8   69.52    8.56
   2   3   8   66.17    8.60
  -2   3   8   74.14    8.72
   2   3  -8   59.09    6.65
  -2   3  -9   16.87    5.58
  -2   3   9   16.59    5.74
   2   3   9   11.63    5.65
   2   3  -9   18.39    5.85
   2   3 -10  203.41    9.03
  -2   3 -10  196.32    8.72
   2   3  10  194.10    8.63
  -2   3  10  209.77    9.14
   2   3 -11  372.46   12.71
  -2   3  11  364.25   11.24
   2   3  11  321.83   10.49
  -2   3 -11  347.79   11.98
   2   3 -12  151.20    8.02
   2   3  12  181.51   10.02
  -2   3 -12  208.76   10.06
  -2   3  12  174.90   10.33
  -2   3 -12  177.42    9.85
   2   3 -13  163.55    8.14
  -2   3  13  210.20    9.20
  -2   3 -13  209.16   10.27
  -2   3 -13  228.49   10.34
   2   3 -14  122.29    9.44
  -2   3  14  132.92    9.83
  -2   3 -14  110.35    7.10
  -2   3 -14  131.15    7.39
   2   3 -15   36.43    6.18
  -2   3 -15   35.80    5.87
  -2   3  15   31.43    8.69
  -2   3 -15   24.90    5.80
   2   3 -16  106.28    7.24
  -2   3 -16  101.95    7.10
  -2   3  16   99.37    7.64
  -2   3 -16  116.05    7.11
   2   3 -17   56.14    6.43
  -2   3 -17   61.00    6.57
  -2   3  17   56.54    6.98
  -2   3 -17   63.59    8.62
   2   3 -18   86.21    6.89
  -2   3 -18   91.60    9.01
  -2   3 -18   89.38    7.01
  -2   3  18   69.69    7.27
   2   3 -19  131.72    7.59
  -2   3 -19  123.64    7.60
  -2   3  19  116.40   10.27
  -2   3 -19  123.71    9.78
   2   3 -20  116.40    9.57
  -2   3 -20  131.55    9.56
  -2   3  20   96.18    8.32
  -2   3 -20  121.38    9.65
   2   3 -21    3.39    5.86
  -2   3 -21    3.29    5.79
  -2   3 -21    1.34    5.87
  -2   3  21   -0.36    6.21
   2   3 -22   24.86    8.57
  -2   3 -22   21.02    6.22
  -2   3  22   25.23    9.14
  -2   3 -22   24.54    6.38
   2   3 -23   -1.08    5.81
  -2   3 -23   -2.93    8.44
  -2   3 -23   -1.46    6.07
  -2   3  23    4.32    6.11
   2   3 -24   20.30    6.22
  -2   3 -24   13.29    6.43
  -2   3 -24   18.33    8.95
  -2   3  24    6.21    6.67
   2   3 -25    2.65    6.08
  -2   3 -25   -2.05    6.24
  -2   3  25   -3.27    6.41
  -2   3 -25    0.15    6.19
   2   3 -26   13.49    6.35
  -2   3 -26    5.90    6.50
  -2   3 -26   11.59    9.17
  -2   3  26    0.92    6.87
   2   3 -27    0.39    6.46
  -2   3 -27    1.82    6.48
  -2   3 -27    2.03    6.54
  -2   3  27   -0.85    6.69
  -2   4   0 3603.47   51.18
   2   4   0 2737.79   41.23
   2   4  -1 1475.75   27.98
  -2   4   1 1794.93   30.17
   2   4   1 1891.83   31.82
  -2   4  -1 1812.40   31.79
  -2   4   2  407.37   13.11
   2   4  -2  393.42   14.55
   2   4   2  401.29   14.49
  -2   4  -2  434.07   15.00
  -2   4   3   95.61    7.58
   2   4   3   91.63    9.57
   2   4  -3   73.81    7.43
  -2   4  -3   84.32    7.52
   2   4   4    6.88    5.66
  -2   4   4    7.06    7.96
   2   4  -4    7.29    7.89
  -2   4  -4    9.69    7.83
  -2   4   5  151.65   10.40
  -2   4  -5  150.70   10.26
   2   4  -5  104.96    7.82
   2   4   5  127.16    8.41
  -2   4   6  351.81   13.23
  -2   4  -6  316.49   12.84
   2   4   6  283.63   11.05
   2   4  -6  258.49   10.82
   2   4   7    4.22    7.46
  -2   4  -7    0.42    5.34
  -2   4   7   -0.20    5.67
   2   4  -7   -0.35    5.54
  -2   4  -8   44.88    6.39
  -2   4   8   54.57    8.87
   2   4   8   51.19    8.21
   2   4  -8   39.23    6.63
   2   4   9   38.93    6.05
  -2   4  -9   41.74    8.26
  -2   4   9   43.43    8.85
   2   4  -9   43.41    8.76
  -2   4 -10   92.37    9.10
   2   4  10  101.15    9.07
  -2   4  10  103.09    7.83
   2   4 -10   90.59    7.62
   2   4  11    3.46    5.39
  -2   4  11    5.89    5.96
  -2   4 -11    5.74    7.59
   2   4 -11    4.09    8.31
  -2   4 -11    5.25    7.70
   2   4 -12   43.97    6.83
  -2   4  12   52.64    6.98
  -2   4 -12   48.55    6.54
  -2   4 -12   57.07    8.34
   2   4 -13   17.50    6.17
  -2   4  13   16.33    8.67
  -2   4 -13   16.59    5.78
  -2   4 -13   16.14    7.92
   2   4 -14  138.43    8.32
  -2   4  14  150.07   10.96
  -2   4 -14  150.49    8.09
  -2   4 -14  166.60    8.53
   2   4 -15    1.10    5.80
  -2   4 -15    3.14    7.89
  -2   4  15    1.75    6.20
  -2   4 -15    3.91    5.64
   2   4 -16  139.33   10.00
  -2   4 -16  142.37    7.99
  -2   4  16  128.25    8.56
  -2   4 -16  159.00    8.28
   2   4 -17   93.56    9.68
  -2   4 -17   98.04    9.27
  -2   4  17  114.58   10.20
  -2   4 -17  109.54    7.63
   2   4 -18    9.14    8.47
  -2   4 -18   18.80    8.44
  -2   4  18   12.35    9.00
  -2   4 -18   18.42    6.13
   2   4 -19    7.07    8.24
  -2   4 -19    0.42    8.25
  -2   4  19    3.53    6.41
  -2   4 -19    4.38    5.84
   2   4 -20    3.46    5.93
  -2   4 -20    7.37    6.04
  -2   4  20    0.52    6.55
  -2   4 -20    8.76    6.00
   2   4 -21   18.09    6.30
  -2   4 -21   25.01    6.43
  -2   4  21   17.20    7.05
  -2   4 -21   16.83    6.54
   2   4 -22   -0.96    8.44
  -2   4 -22   -0.76    8.59
  -2   4 -22   -7.48    8.72
  -2   4  22    3.90    6.66
   2   4 -23   18.47    6.54
  -2   4 -23   19.76    6.64
  -2   4 -23   24.88    6.73
  -2   4  23   15.46    7.01
  -2   4  24   13.57    7.54
   2   4 -24   33.83    6.79
  -2   4 -24   31.27    6.99
  -2   4 -24   31.27    7.11
   2   4 -25   18.06    9.04
  -2   4  25   10.34    7.09
  -2   4 -25   11.30    6.86
  -2   4 -25   19.16    6.90
   2   4 -26    2.37    8.90
  -2   4 -26    8.54    9.11
  -2   4 -26    3.67    6.65
  -2   4  26    0.98    9.68
  -2   5   0   -1.00    7.69
   2   5   0   -0.10    7.92
  -2   5  -1    6.04    5.59
  -2   5   1    9.31    7.91
   2   5   1    5.23    8.17
   2   5  -1    3.49    5.82
  -2   5  -2  334.51   14.11
   2   5   2  298.85   12.27
  -2   5   2  319.39   12.55
   2   5  -2  338.65   14.43
   2   5  -3   20.13    8.39
  -2   5   3   19.42    8.36
   2   5   3   23.33    8.27
  -2   5  -3   11.04    5.79
   2   5  -4    2.37    5.68
  -2   5   4    3.36    8.00
   2   5   4    4.97    7.62
  -2   5  -4    1.36    7.87
   2   5   5   21.23    7.93
   2   5  -5   11.28    5.98
  -2   5   5   20.12    8.43
  -2   5  -5   15.62    6.02
  -2   5   6    7.66    5.90
   2   5  -6    7.99    5.73
  -2   5  -6    8.92    8.03
   2   5   6    6.33    5.43
   2   5   7   14.92    5.64
  -2   5   7   15.76    6.07
  -2   5  -7   12.43    5.90
   2   5  -7   15.47    8.20
  -2   5  -8   14.97    8.17
  -2   5   8   19.63    6.36
   2   5   8   18.46    5.78
   2   5  -8   13.56    6.07
   2   5   9    6.89    5.51
  -2   5  -9   10.49    7.91
  -2   5   9    4.86    8.56
   2   5  -9    5.25    8.31
  -2   5 -10   55.51    6.92
  -2   5  10   70.91    7.51
   2   5 -10   40.79    6.83
  -2   5 -10   69.12    7.25
  -2   5 -11  160.89   10.65
  -2   5  11  174.87   11.33
   2   5 -11  163.00   11.17
  -2   5 -11  174.54    9.25
  -2   5 -12  207.65    9.96
  -2   5  12  239.39   12.50
  -2   5 -12  249.50   10.61
   2   5 -12  183.57    9.66
  -2   5 -13  146.63   10.58
  -2   5  13  129.37    8.99
  -2   5 -13  143.38    8.58
   2   5 -13  152.78   10.97
   2   5 -14    1.68    6.07
  -2   5  14    1.89    6.22
  -2   5 -14    2.62    8.03
  -2   5 -14    2.72    5.79
   2   5 -15   -0.86    6.01
  -2   5 -15   -0.70    5.76
  -2   5  15    2.99    8.80
  -2   5 -15    3.14    8.01
   2   5 -16   66.09    9.50
  -2   5  16   64.44   10.15
  -2   5 -16   69.17    7.30
  -2   5 -16   76.08    9.44
   2   5 -17   24.43    6.45
  -2   5  17   31.50    7.31
  -2   5 -17   29.75    6.64
  -2   5 -17   33.75    6.64
   2   5 -18    4.54    5.95
  -2   5 -18    4.72    6.11
  -2   5  18    3.76    6.48
  -2   5 -18    0.82    6.12
   2   5 -19   18.17    6.25
  -2   5 -19   12.65    6.41
  -2   5  19   21.01    7.09
  -2   5 -19   26.98    8.77
   2   5 -20   24.93    6.67
  -2   5 -20   24.46    6.90
  -2   5 -20   33.86    9.35
  -2   5  20   15.38    7.26
   2   5 -21    9.65    6.33
  -2   5 -21   13.32    6.56
  -2   5 -21   14.07    6.61
  -2   5  21   13.46    6.97
   2   5 -22   13.66    9.00
  -2   5 -22   26.00    9.16
  -2   5 -22   15.21    6.79
  -2   5  22   15.66    9.79
   2   5 -23    0.12    6.10
  -2   5 -23   -0.59    6.39
  -2   5 -23   -1.79    6.36
  -2   5  23   -0.26    6.75
   2   5 -24    1.96    8.86
  -2   5 -24   -0.82    9.11
  -2   5 -24   -1.42    6.65
  -2   5  24   -4.48    9.84
   2   5 -25   -2.00    6.32
  -2   5 -25    1.31    6.48
  -2   5  25   -0.98    7.03
  -2   5 -25    3.75    9.36
   2   6   0   57.72    9.67
  -2   6   0   49.81    7.62
  -2   6  -1  454.09   17.16
  -2   6   1  751.11   23.69
   2   6  -1  689.37   21.79
   2   6   1  555.87   18.79
  -2   6  -2  135.76   11.40
  -2   6   2  108.13    9.17
   2   6   2  125.87   10.91
   2   6  -2  121.33   11.23
  -2   6  -3   26.76    6.50
   2   6   3   30.26    6.65
  -2   6   3   33.73    6.92
   2   6  -3   26.14    6.67
  -2   6  -4  153.37   11.75
  -2   6   4  181.75   12.39
   2   6   4  155.02   11.35
   2   6  -4  159.13   11.92
   2   6   5   14.30    5.91
   2   6  -5    9.65    6.25
  -2   6   5   19.55    8.77
  -2   6  -5   13.98    8.45
   2   6   6    1.11    5.48
   2   6  -6    1.72    8.10
  -2   6   6   -2.45    8.44
  -2   6  -6   -1.19    8.13
   2   6   7   49.46    6.97
   2   6  -7   41.68    9.15
  -2   6   7   45.86    9.72
  -2   6  -7   36.05    7.04
   2   6  -8    7.32    6.00
  -2   6   8   10.21    6.38
  -2   6  -8   12.35    6.14
  -2   6  -8   14.61    6.14
  -2   6  -9    1.77    8.22
   2   6  -9    2.84    5.82
  -2   6   9    2.59    6.17
  -2   6  -9    4.18    7.90
  -2   6 -10   21.91    8.71
  -2   6  10   27.20    6.82
   2   6 -10   16.67    6.33
  -2   6 -10   28.54    8.54
  -2   6 -11    9.24    8.17
  -2   6 -11    6.73    8.20
  -2   6  11   11.07    6.34
   2   6 -11    6.04    8.40
  -2   6 -12   16.58    8.44
  -2   6  12   13.92    6.57
   2   6 -12    9.02    8.69
  -2   6 -12   14.47    8.55
  -2   6 -13    8.53    8.31
  -2   6  13    5.11    6.35
  -2   6 -13    3.81    8.40
   2   6 -13    4.85    8.55
  -2   6 -14    0.52    5.92
  -2   6  14    2.82    8.94
  -2   6 -14   -1.44    5.88
   2   6 -14    1.83    6.04
  -2   6 -15    4.48    8.53
  -2   6  15    5.15    6.48
  -2   6 -15    5.21    6.03
   2   6 -15    1.19    8.69
  -2   6 -16   22.12    8.93
  -2   6  16   13.53    6.95
  -2   6 -16   23.63    6.76
   2   6 -16   23.10    9.08
  -2   6 -17   -1.40    6.19
  -2   6  17   -0.16    6.49
  -2   6 -17    0.43    6.14
   2   6 -17   -0.49    6.23
   2   6 -18    5.74    8.88
  -2   6 -18    5.79    9.03
  -2   6  18    1.67    9.27
  -2   6 -18    3.31    8.83
   2   6 -19    0.92    6.25
  -2   6 -19   -2.52    6.32
  -2   6  19    0.88    6.48
  -2   6 -19    0.54    6.20
   2   6 -20   10.05    6.56
  -2   6 -20    2.83    6.84
  -2   6  20    8.54    9.69
  -2   6 -20   11.66    6.81
   2   6 -21    3.24    6.43
  -2   6 -21    3.49    9.33
  -2   6 -21    4.50    6.64
  -2   6  21    4.09    6.92
   2   6 -22   -4.25    6.52
  -2   6 -22    1.45    6.50
  -2   6 -22   -4.82    6.59
  -2   6  22   -6.81    6.86
   2   6 -23   11.23   10.09
  -2   6 -23   27.52   10.26
  -2   6 -23   25.73   10.02
  -2   6  23    9.38    7.97
   2   7   0    0.64    7.92
  -2   7   0   -1.42    8.35
  -2   7  -1   44.61   10.14
  -2   7   1   53.77   10.39
   2   7   1   43.40    9.53
   2   7  -1   43.04    9.72
  -2   7  -2  200.16   15.22
  -2   7   2  247.42   15.59
   2   7  -2  217.64   15.16
   2   7   2  244.18   15.03
   2   7  -3    3.15    8.51
  -2   7  -3    3.13    8.26
  -2   7   3    2.80    8.66
   2   7   3    3.27    8.19
  -2   7  -4    3.61    8.24
   2   7  -4    5.07    8.65
  -2   7   4    6.18    8.70
  -2   7  -5   14.33    6.68
  -2   7   5   38.54    9.68
   2   7  -5   28.42    9.60
  -2   7  -5   38.82    9.33
  -2   7  -6   15.49    6.63
  -2   7   6   34.34    7.28
   2   7  -6   31.06    9.70
  -2   7  -6   42.58    9.34
   2   7  -7    4.87    6.42
  -2   7   7   11.43    6.51
  -2   7  -7    8.99    8.73
  -2   7  -7    9.35    8.44
   2   7  -8   11.10    9.02
  -2   7   8   14.20    6.64
  -2   7  -8   12.90    9.09
  -2   7  -8   15.15    8.74
   2   7  -9    1.09    6.37
  -2   7   9    7.42    6.24
  -2   7  -9    6.21    8.93
  -2   7  -9    6.40    8.38
   2   7 -10   25.39    9.58
  -2   7 -10   30.66    9.84
  -2   7  10   32.93    9.59
  -2   7 -10   28.60    7.20
   2   7 -11  101.83   11.61
  -2   7 -11  114.45   12.22
  -2   7  11  115.32    9.87
  -2   7 -11  126.50   12.42
  -2   7 -12  110.15   12.12
   2   7 -12   64.05    8.53
  -2   7  12  128.75   11.78
  -2   7 -12  128.97   12.55
  -2   7 -13   33.59    7.62
   2   7 -13   46.40   10.01
  -2   7 -13   60.63   10.44
  -2   7  13   59.31    8.11
  -2   7 -14   -1.59    8.59
   2   7 -14   -0.09    8.82
  -2   7 -14    0.14    8.71
  -2   7  14    1.29    8.91
  -2   7 -15    1.73    6.21
  -2   7 -15    2.69    6.31
   2   7 -15    1.23    6.28
  -2   7  15    3.54    9.07
  -2   7 -16    5.23    8.83
  -2   7 -16    1.71    6.53
  -2   7  16    4.77    6.63
   2   7 -16    3.03    9.09
  -2   7 -17    4.03    8.66
  -2   7 -17    1.12    8.96
  -2   7  17   -1.17    6.42
   2   7 -17   -2.37    8.98
  -2   7 -18    8.85    9.27
  -2   7 -18    1.57    6.98
  -2   7  18    5.18    9.60
   2   7 -18   13.47    9.57
  -2   7 -19    1.17    6.46
  -2   7 -19    2.26    9.14
  -2   7  19    1.09    9.43
   2   7 -19   -2.72    6.58
  -2   7 -20    0.36    9.35
  -2   7 -20    2.06    9.02
  -2   7  20    3.81    6.74
   2   7 -20    0.63    9.35
  -2   8   0  268.48   25.07
  -2   8  -1  147.35   20.61
  -2   8   1  172.85   19.57
   2   8  -2   27.83   10.08
  -2   8  -2   17.67   11.08
  -2   8   2   32.69   11.02
  -2   8  -2   38.78   12.00
   2   8  -3    5.97   10.17
  -2   8  -3    3.35   11.30
  -2   8   3    3.18    9.29
  -2   8  -3    5.20   11.98
   2   8  -4    1.12    8.12
  -2   8  -4    1.79   12.47
  -2   8   4    1.53    9.12
  -2   8  -4    1.03   10.41
  -2   8  -5    4.80   12.98
   2   8  -5    7.08   10.63
  -2   8   5   11.75    9.57
  -2   8  -5    9.37   11.26
   2   8  -6    6.89    9.02
  -2   8  -6    3.30    9.28
  -2   8   6   15.30    9.62
  -2   8  -6   11.51   13.25
  -2   8  -7    2.14   10.62
   2   8  -7    2.62   10.72
  -2   8  -7    2.41   10.82
  -2   8   7    1.18    6.48
  -2   8  -8    5.46   11.27
   2   8  -8    6.70    9.45
  -2   8  -8    9.37   11.53
  -2   8   8    4.41    7.05
  -2   8  -9    6.18   11.32
  -2   8  -9    4.12    9.34
  -2   8   9    7.43    6.78
   2   8  -9    3.21    9.49
   2   8 -10   11.44   10.19
  -2   8 -10   13.41   11.86
  -2   8  10   17.30    7.20
  -2   8 -10   12.10    9.79
   2   8 -11    2.10    9.51
  -2   8 -11   -1.84    9.15
  -2   8  11    2.86    6.54
  -2   8 -11   -0.48    9.36
   2   8 -12    0.28    9.57
  -2   8 -12    0.40    9.23
  -2   8 -12    2.08    9.58
  -2   8  12   -0.17    6.60
   2   8 -13    4.16    9.88
  -2   8 -13    5.19    9.42
  -2   8 -13    6.96    9.67
  -2   8  13    6.75    6.74
   2   8 -14    9.79    9.84
  -2   8 -14    7.09    9.83
  -2   8 -14   10.19    9.69
  -2   8  14    7.30    7.26
  -2   8 -15    0.20    6.55
   2   8 -15    0.64    9.77
  -2   8 -15    0.35    6.61
  -2   8  15    5.96    6.67
  -2   8 -16    0.60    6.50
  -2   8 -16    3.03    6.54
   2   8 -16    6.72    9.58
  -2   8  16   -0.93    6.90
  -2   8 -17   -0.34    9.18
  -2   8 -17   -0.32    9.09
   2   8 -17    1.29    6.99
  -2   8  17    0.34    6.87
  -2   9   4    0.15    9.55
  -2   9   5    2.39   10.51
  -2   9   6    4.33    9.02
  -2   9   7    1.14    8.98
  -2   9   8   16.16   10.29
  -2   9   9    0.99    6.56
  -2   9  10    0.66    6.72
   2   9 -11    3.39   13.27
   2   9 -11    6.14   13.85
  -2   9  11    6.17    9.94
   2   9 -12    1.04   11.80
  -2   9  12    0.28    9.73
   2   9 -12    0.79   12.08
   3   0   0   40.96    8.05
   3   0   1   83.61    6.89
   3   0  -1   84.99    8.59
   3   0   2   10.17    5.61
   3   0  -2   12.69    5.42
   3   0  -3   12.21    5.40
   3   0   3   13.40    5.65
   3   0  -4   29.29    5.84
   3   0   4   26.72    6.01
   3   0  -5  938.14   15.48
   3   0   5  997.68   17.46
   3   0   6  118.13    7.58
   3   0  -6  123.69    8.89
   3   0   7 1196.31   18.41
   3   0  -7 1259.22   17.75
   3   0   8   95.13    7.13
   3   0  -8   94.36    6.81
   3   0   9   47.04    8.57
   3   0  -9   52.19    8.07
   3   0  10   11.73    5.60
   3   0 -10    9.60    5.46
   3   0  11   31.41    6.16
   3   0 -11   33.79    5.84
   3   0  12    5.45    5.62
   3   0 -12    6.93    5.38
   3   0 -13   57.95    8.10
   3   0  13   55.19    8.51
   3   0 -14    4.53    5.39
   3   0  14    3.32    5.58
   3   0 -15  496.29   10.86
   3   0  15  436.54   12.03
   3   0 -16   35.70    8.17
   3   0  16   20.03    6.35
   3   0 -17  526.60   12.73
   3   0  17  381.98   12.28
   3   0 -18    7.94    8.18
   3   0  18   -1.93    6.16
   3   0 -19 1252.42   18.85
   3   0 -20   17.39    6.19
   3   0 -21   14.32    6.12
   3   0 -22    2.19    6.01
   3   0 -23    3.99    6.18
   3   0 -24    1.00    6.28
   3   0 -25   17.60    7.34
   3   0 -26   15.93    9.28
   3   0 -27    5.01    6.68
   3   1   0    2.32    5.28
  -3   1   0    1.78    5.26
   3   1   1    3.94    5.47
   3   1  -1    4.37    5.51
  -3   1  -1    3.14    5.45
  -3   1   1    3.82    7.55
   3   1   2   28.95    8.11
   3   1  -2   28.70    7.81
  -3   1  -2   34.28    5.90
  -3   1   2   38.20    7.88
  -3   1   3  190.75    8.26
   3   1  -3  174.37    7.97
  -3   1  -3  187.56    9.87
   3   1   3  184.98   10.01
  -3   1   4  227.58    8.72
  -3   1  -4  225.57    8.82
   3   1  -4  208.23   10.20
   3   1   4  203.65    8.95
  -3   1   5  168.04    9.40
  -3   1  -5  177.09    8.11
   3   1  -5  142.38    7.50
   3   1   5  153.95    8.05
  -3   1   6   15.79    5.52
  -3   1  -6   16.16    5.70
   3   1   6   15.59    8.18
   3   1  -6   19.93    5.63
  -3   1   7  807.83   14.41
  -3   1  -7  846.69   15.01
   3   1   7  791.83   15.29
   3   1  -7  757.76   14.23
   3   1   8   25.49    8.35
  -3   1   8   27.64    5.79
  -3   1  -8   25.90    5.89
   3   1  -8   23.96    7.87
  -3   1  -9   15.10    7.87
  -3   1   9   16.06    7.57
   3   1  -9   13.24    5.61
   3   1   9    8.42    5.86
  -3   1 -10   12.85    5.72
  -3   1  10    9.12    7.69
   3   1  10   13.69    5.83
   3   1 -10   15.08    5.64
  -3   1 -11   47.02    6.30
  -3   1  11   38.97    7.95
   3   1  11   45.76    6.34
   3   1 -11   39.77    8.25
  -3   1 -12    2.45    5.48
   3   1  12   -0.70    7.88
  -3   1  12    0.34    5.26
   3   1 -12    4.18    7.63
  -3   1  13    5.47    5.46
   3   1  13    6.82    5.76
  -3   1 -13   15.39    7.76
   3   1 -13    6.83    5.64
   3   1 -14   32.66    5.89
  -3   1  14   31.39    8.07
   3   1  14   41.04    6.19
  -3   1 -14   35.98    5.99
   3   1 -15   37.88    6.18
   3   1  15   38.31    8.46
  -3   1  15   38.17    6.12
  -3   1 -15   34.80    8.27
   3   1 -16   63.17    6.45
  -3   1  16   67.26    8.63
   3   1  16   63.80    6.99
  -3   1 -16   65.85    6.51
  -3   1 -16   73.29    8.64
   3   1 -17  695.07   14.48
  -3   1  17  620.70   13.73
   3   1  17  592.90   14.06
  -3   1 -17  631.30   12.99
  -3   1 -17  740.43   13.83
   3   1 -18  165.95    9.83
  -3   1 -18  162.59    7.99
  -3   1  18  139.49    8.20
  -3   1 -18  143.59    7.60
   3   1 -19  392.31   11.98
  -3   1  19  288.01   10.97
  -3   1 -19  344.28   10.29
  -3   1 -19  359.25   10.55
   3   1 -20   49.09    6.60
  -3   1  20   36.27    6.67
  -3   1 -20   37.58    6.36
  -3   1 -20   45.79    8.90
   3   1 -21   55.12    6.83
  -3   1  21   24.21    7.11
  -3   1 -21   51.66    6.71
  -3   1 -21   57.34    9.21
   3   1 -22    8.88    6.16
  -3   1 -22    6.23    6.07
  -3   1  22    2.53    6.38
  -3   1 -22    4.37    8.63
   3   1 -23    9.20    6.16
  -3   1 -23    5.15    6.26
  -3   1  23    3.30    6.52
  -3   1 -23    1.89    8.78
   3   1 -24   -2.93    6.27
  -3   1 -24    3.96    6.13
  -3   1  24   -3.50    6.30
  -3   1 -24    1.53    8.92
   3   1 -25   16.17    8.91
  -3   1 -25    4.55    6.30
  -3   1  25    3.04    6.54
  -3   1 -25    0.63    6.70
   3   1 -26    5.84    6.38
  -3   1 -26    3.49    6.53
  -3   1  26    7.33    9.21
  -3   1 -26   -1.66    6.59
   3   2   0   79.48    8.69
  -3   2   0   95.11    8.81
   3   2   1    5.25    5.55
   3   2  -1    8.08    5.50
  -3   2  -1    9.49    7.72
  -3   2   1    8.27    5.40
  -3   2   2   26.66    5.71
   3   2  -2   25.28    5.76
  -3   2  -2   32.19    5.92
   3   2   2   27.54    6.00
  -3   2   3   98.59    6.75
   3   2  -3  102.56    8.86
  -3   2  -3  103.32    7.05
   3   2   3   97.16    7.17
  -3   2   4  162.51    9.38
   3   2  -4  145.50    7.66
  -3   2  -4  140.51    7.78
   3   2   4  143.49    9.73
  -3   2   5   35.27    5.90
  -3   2  -5   42.63    8.29
   3   2   5   28.59    6.21
   3   2  -5   35.35    5.95
  -3   2   6  273.37   10.52
   3   2   6  199.37    8.84
  -3   2  -6  267.79    9.49
   3   2  -6  181.36    8.21
  -3   2   7   82.07    6.59
   3   2   7   77.83    7.14
  -3   2  -7   88.29    6.84
   3   2  -7   66.78    6.50
   3   2   8   27.29    5.98
  -3   2   8   30.90    5.79
  -3   2  -8   25.76    8.08
   3   2  -8   26.91    5.88
  -3   2  -9    2.06    5.40
  -3   2   9    0.74    5.32
   3   2  -9    2.97    8.01
   3   2   9    0.57    7.99
  -3   2 -10   10.58    7.85
  -3   2  10    9.45    5.59
   3   2  10    9.43    8.08
   3   2 -10   11.34    5.72
  -3   2 -11    8.41    5.50
  -3   2  11    1.80    5.59
   3   2  11   -1.18    5.87
   3   2 -11    5.60    5.69
  -3   2 -12    2.09    5.57
   3   2  12    1.31    5.66
  -3   2  12    2.58    5.47
   3   2 -12   -0.36    5.76
  -3   2 -13   43.62    6.19
  -3   2  13   43.21    8.45
   3   2  13   38.47    6.69
   3   2 -13   53.06    6.38
  -3   2 -14   24.32    5.86
   3   2  14   26.43    6.18
  -3   2  14   32.41    6.03
   3   2 -14   30.64    6.07
   3   2 -15    5.47    5.76
  -3   2  15    3.22    7.94
   3   2  15    1.44    5.80
  -3   2 -15    7.33    5.56
   3   2 -16   11.87    8.24
   3   2  16   10.39    6.07
  -3   2  16   21.38    5.96
  -3   2 -16   16.13    5.74
  -3   2 -16   16.55    5.92
   3   2 -17  314.59    9.86
   3   2  17  251.21   10.34
  -3   2  17  334.91   11.22
  -3   2 -17  338.60    9.82
  -3   2 -17  410.16   12.29
   3   2 -18   94.56    7.34
  -3   2  18   88.28    9.52
  -3   2 -18  109.65    9.05
  -3   2 -18  111.41    7.25
   3   2 -19   58.42    6.74
  -3   2  19   64.71    9.27
  -3   2 -19   62.60    6.64
  -3   2 -19   76.39    6.91
   3   2 -20   25.55    8.61
  -3   2  20   22.66    8.84
  -3   2 -20   33.32    6.17
  -3   2 -20   23.16    6.38
   3   2 -21   21.12    6.25
  -3   2  21   15.29    8.88
  -3   2 -21   17.04    6.04
  -3   2 -21   19.18    8.67
   3   2 -22   22.14    6.55
  -3   2  22   12.21    6.62
  -3   2 -22   26.61    8.85
  -3   2 -22   22.22    9.07
   3   2 -23    0.53    6.14
  -3   2  23   -2.87    6.31
  -3   2 -23   -4.16    6.08
  -3   2 -23   -2.41    6.22
   3   2 -24    9.50    6.12
  -3   2 -24   -0.14    6.19
  -3   2  24    5.01    6.42
  -3   2 -24    5.85    6.31
   3   2 -25    6.23    6.08
  -3   2 -25   10.75    8.70
  -3   2  25   -1.25    6.52
  -3   2 -25   -0.18    6.47
   3   2 -26   -2.73    6.64
  -3   2 -26   -0.96    6.52
  -3   2  26    1.10    9.28
  -3   2 -26    5.90    6.57
   3   3   0    0.91    5.44
  -3   3   0   -1.25    5.38
  -3   3   1  178.21    8.22
   3   3  -1  145.28    8.10
  -3   3  -1  216.01    8.91
   3   3   1  167.80    8.44
  -3   3   2    1.93    7.61
   3   3  -2    0.87    7.71
   3   3   2    3.40    7.90
  -3   3  -2    4.88    7.67
  -3   3   3   62.68    6.58
   3   3  -3   63.73    6.49
   3   3   3   60.01    6.71
  -3   3  -3   67.41    6.62
  -3   3   4   85.98    6.73
   3   3  -4   91.08    8.99
   3   3   4   82.28    7.18
  -3   3  -4   84.05    7.07
  -3   3   5  187.47    8.33
   3   3   5  169.93    8.73
   3   3  -5  158.41    8.17
  -3   3  -5  189.90    8.57
  -3   3   6    8.10    5.41
   3   3   6    8.71    8.23
  -3   3  -6   10.75    5.59
   3   3  -6    8.03    5.72
   3   3   7   23.27    6.13
  -3   3   7   26.41    5.84
  -3   3  -7   23.96    8.06
   3   3  -7   24.59    6.07
  -3   3   8    8.63    5.61
  -3   3  -8    7.30    5.70
   3   3  -8   10.32    5.94
   3   3   8   14.72    5.84
  -3   3  -9   31.64    6.02
  -3   3   9   28.10    5.95
   3   3   9   25.69    6.04
   3   3  -9   25.07    8.65
  -3   3 -10   14.89    7.85
  -3   3  10   12.23    5.68
   3   3  10   12.98    5.89
   3   3 -10   15.82    6.18
   3   3  11   23.03    6.30
  -3   3 -11   36.81    6.06
  -3   3  11   37.89    6.14
   3   3 -11   31.75    6.45
  -3   3 -12    1.54    5.54
  -3   3  12    4.45    7.96
   3   3  12   -0.65    5.71
   3   3 -12    1.99    8.32
  -3   3 -13    9.06    5.59
   3   3  13    8.30    5.68
  -3   3  13    8.32    5.91
   3   3 -13    5.07    6.03
  -3   3 -14   41.28    8.16
   3   3  14   29.95    6.14
  -3   3  14   42.61    8.49
   3   3 -14   38.64    6.38
  -3   3 -15    4.20    5.61
  -3   3 -15    1.67    5.75
   3   3  15    3.40    5.78
  -3   3  15    2.68    5.90
   3   3 -15    6.62    8.26
   3   3  16   34.20    6.54
  -3   3  16   38.37    6.72
  -3   3 -16   42.22    8.59
  -3   3 -16   40.04    8.46
   3   3 -16   43.53    6.60
   3   3 -17   61.19    6.86
  -3   3  17   46.27    7.30
  -3   3 -17   62.84    6.64
  -3   3 -17   69.53    6.85
   3   3 -18    9.37    8.28
  -3   3  18    3.44    6.03
  -3   3 -18    4.33    5.76
  -3   3 -18    3.86    8.17
   3   3 -19   69.47    9.21
  -3   3  19   63.44    7.45
  -3   3 -19   70.94    7.04
  -3   3 -19   77.74    9.10
   3   3 -20   19.35    6.23
  -3   3 -20   13.44    6.31
  -3   3  20   10.13    6.56
  -3   3 -20   15.93    6.19
   3   3 -21    0.61    5.97
  -3   3  21    0.05    6.28
  -3   3 -21   -2.37    6.04
  -3   3 -21   -1.41    6.13
   3   3 -22    6.02    8.51
  -3   3  22    0.20    6.48
  -3   3 -22    6.88    8.40
  -3   3 -22    5.45    6.22
   3   3 -23   15.37    6.42
  -3   3  23    5.48    6.90
  -3   3 -23    9.55    6.40
  -3   3 -23    2.49    6.53
   3   3 -24    3.33    6.30
  -3   3  24    2.83    9.49
  -3   3 -24    1.49    8.81
  -3   3 -24   -3.03    9.15
   3   3 -25    0.29    6.30
  -3   3 -25   -0.53    6.33
  -3   3  25    5.63    6.80
  -3   3 -25    9.51    9.26
  -3   4   0  535.23   14.81
   3   4   0  473.06   14.39
  -3   4   1  623.49   14.92
   3   4  -1  548.61   14.20
   3   4   1  570.84   14.63
  -3   4  -1  634.10   15.12
  -3   4   2   99.62    7.37
   3   4  -2   72.49    7.04
   3   4   2   74.08    7.20
  -3   4  -2  100.37    7.35
  -3   4   3  222.10   10.62
   3   4  -3  200.76   10.69
   3   4   3  196.57   10.94
  -3   4  -3  213.21   10.83
  -3   4   4   39.31    6.27
   3   4  -4   40.41    6.36
   3   4   4   32.03    6.38
  -3   4  -4   38.02    6.41
  -3   4   5  103.84    9.07
   3   4   5   90.57    7.55
   3   4  -5   83.97    9.25
  -3   4  -5  101.49    9.22
   3   4   6    4.99    8.15
  -3   4   6    3.73    5.66
   3   4  -6    3.51    8.22
  -3   4  -6    9.22    5.66
  -3   4   7   66.35    6.76
   3   4  -7   65.75    9.14
  -3   4  -7   66.07    6.84
   3   4   7   55.10    8.98
  -3   4   8   10.35    5.77
  -3   4  -8    6.76    5.71
   3   4  -8    4.03    8.42
   3   4   8   11.72    7.97
  -3   4   9    4.54    7.94
  -3   4  -9   -0.71    5.64
   3   4   9   -0.19    7.98
   3   4  -9    0.68    5.96
   3   4  10   14.64    5.85
  -3   4 -10   17.24    8.04
  -3   4  10   15.73    8.32
   3   4 -10   10.89    6.25
  -3   4 -11    4.15    5.51
  -3   4  11    0.34    5.84
   3   4  11    2.88    5.56
   3   4 -11    1.01    6.04
  -3   4 -12   22.69    6.01
   3   4  12   12.76    6.09
  -3   4  12   23.56    8.66
   3   4 -12   27.17    8.84
  -3   4 -13   16.64    5.82
  -3   4  13   12.87    6.27
   3   4 -13   11.07    8.94
   3   4  13    6.44    5.86
  -3   4 -14   11.43    6.00
   3   4  14    4.98    5.86
  -3   4  14   15.73    8.69
   3   4 -14    7.45    8.80
  -3   4 -14   11.88    6.06
   3   4  15    4.12    5.76
  -3   4 -15    1.97    5.90
  -3   4  15    6.38    8.61
   3   4 -15   -0.02    6.30
  -3   4 -15    0.31    8.32
  -3   4 -16   47.49    6.76
  -3   4  16   57.90    7.29
   3   4 -16   43.41    9.44
  -3   4 -16   61.91    6.99
  -3   4 -17   -4.60    8.37
  -3   4  17    3.85    6.32
  -3   4 -17    5.85    8.18
   3   4 -17    1.29    6.23
  -3   4 -18    5.40    6.04
  -3   4  18    2.87    6.46
  -3   4 -18    4.36    8.51
   3   4 -18    8.49    6.14
   3   4 -19    8.54    8.67
  -3   4  19    4.41    9.25
  -3   4 -19    6.16    6.17
  -3   4 -19    4.44    6.14
   3   4 -20   -1.53    6.19
  -3   4  20    3.79    9.26
  -3   4 -20    1.60    6.17
  -3   4 -20    0.91    6.12
   3   4 -21   11.10    6.33
  -3   4  21   10.94    6.81
  -3   4 -21    5.72    6.66
  -3   4 -21   11.97    6.27
   3   4 -22    7.09    6.19
  -3   4  22    4.27    6.84
  -3   4 -22    4.86    6.40
  -3   4 -22    4.24    8.70
   3   4 -23   20.94    9.53
  -3   4  23    2.77    7.72
  -3   4 -23   14.35    7.41
  -3   4 -23   14.92    7.14
   3   4 -24    5.54    6.57
  -3   4  24    7.29   10.10
  -3   4 -24   10.50    9.56
  -3   4 -24   10.93    6.60
  -3   5   0    1.00    7.86
   3   5   0    0.58    5.79
  -3   5  -1  243.80   11.83
  -3   5   1  238.39   10.02
   3   5   1  229.97   12.01
   3   5  -1  231.57   12.01
   3   5  -2   26.86    6.39
  -3   5   2   28.66    8.62
   3   5   2   37.76    6.58
  -3   5  -2   38.31    6.47
   3   5  -3  118.20    8.21
  -3   5   3  161.43    8.74
   3   5   3  156.06   10.78
  -3   5  -3  171.15   10.72
   3   5   4    3.55    5.90
   3   5  -4    2.34    8.25
  -3   5   4    4.57    8.06
  -3   5  -4    6.01    5.69
   3   5  -5   25.36    6.31
  -3   5   5   37.60    8.66
  -3   5  -5   31.47    6.49
   3   5   5   35.25    6.53
  -3   5   6   26.41    8.54
   3   5  -6   25.58    6.27
  -3   5  -6   21.30    6.28
   3   5   6   30.36    6.49
  -3   5   7   44.99    8.90
   3   5  -7   37.41    8.88
   3   5   7   32.47    6.65
  -3   5  -7   44.90    8.68
   3   5   8    0.94    5.80
  -3   5   8    6.18    8.36
   3   5  -8    3.04    8.40
  -3   5  -8    2.01    8.09
  -3   5   9   14.94    6.06
  -3   5  -9    6.96    8.28
   3   5  -9    8.45    6.15
   3   5   9    7.70    8.13
  -3   5  10    4.07    6.19
  -3   5 -10    5.07    8.31
   3   5  10    5.46    5.70
   3   5 -10    6.30    6.22
   3   5  11  383.14   14.44
  -3   5 -11  471.83   14.51
  -3   5  11  449.98   14.48
   3   5 -11  500.29   16.08
  -3   5 -12   65.62    9.26
  -3   5  12   76.76    9.85
   3   5  12   47.87    6.89
   3   5 -12   53.66    9.87
  -3   5 -13  161.47   10.83
  -3   5  13  144.97    9.28
   3   5  13  114.95    8.29
   3   5 -13  152.28    9.12
  -3   5 -13  183.05   11.16
  -3   5 -14   17.29    8.59
  -3   5  14   13.64    6.88
   3   5 -14   16.72    6.69
  -3   5 -14   18.77    6.45
  -3   5 -15   59.17    9.26
  -3   5  15   40.79    7.69
   3   5 -15   50.98    9.81
  -3   5 -15   49.51    6.99
  -3   5 -16    0.47    6.13
  -3   5  16    6.00    6.36
   3   5 -16   -0.83    9.00
  -3   5 -16   -1.23    6.02
  -3   5 -17    3.68    8.65
  -3   5  17    3.69    6.55
   3   5 -17    0.15    6.44
  -3   5 -17    3.99    8.74
  -3   5 -18    6.49    6.30
  -3   5  18    1.66    6.82
  -3   5 -18    3.87    6.36
   3   5 -18    3.53    6.54
  -3   5 -19    5.57    6.38
  -3   5  19   -0.81    9.70
  -3   5 -19   -1.40    6.66
   3   5 -19    0.25    9.06
  -3   5 -20    3.05    6.52
  -3   5  20    4.55    9.78
  -3   5 -20    7.31    6.67
   3   5 -20   -2.06    9.26
  -3   5 -21    1.33    6.71
  -3   5  21   -0.52    7.19
  -3   5 -21    8.57    6.81
   3   5 -21    4.49    9.17
  -3   5 -22   -1.40    6.59
  -3   5  22    8.45    7.09
  -3   5 -22    1.62    6.77
   3   5 -22    9.20    6.46
  -3   6   0   27.05    9.04
   3   6   0   18.40    9.59
  -3   6  -1 1028.07   25.32
  -3   6   1 1143.67   26.12
   3   6   1 1154.11   26.94
   3   6  -1 1048.37   26.30
  -3   6  -2   90.82    8.10
   3   6   2   93.51   10.41
  -3   6   2  111.83   10.24
   3   6  -2   95.93   10.55
  -3   6  -3   33.48    8.90
  -3   6   3   29.95    8.80
   3   6  -3   28.44    6.72
   3   6   3   19.06    9.14
   3   6  -4    3.33    8.50
  -3   6   4    3.66    8.27
   3   6   4    1.16    5.90
  -3   6  -4    1.54    5.88
   3   6  -5   12.16    6.30
  -3   6   5   12.14    8.72
   3   6   5    8.73    6.05
  -3   6  -5   13.08    8.54
   3   6  -6    4.49    8.64
   3   6   6    1.74    8.30
  -3   6   6    6.37    8.38
  -3   6  -6    5.60    5.99
   3   6  -7    9.62    6.35
  -3   6   7   16.74    8.78
  -3   6  -7   11.93    8.74
   3   6   7    9.36    8.30
   3   6  -8    1.03    6.10
  -3   6   8    7.39    6.27
   3   6   8    1.91    5.87
  -3   6  -8    8.12    5.99
   3   6   9   37.30    9.13
   3   6  -9   36.43    7.17
  -3   6   9   51.91    9.87
  -3   6  -9   57.76    7.28
   3   6 -10    5.07    6.12
  -3   6  10    0.90    6.53
  -3   6 -10    8.05    6.17
   3   6  10    5.17    5.96
  -3   6  11    7.73    6.54
   3   6 -11    5.32    8.71
  -3   6 -11   10.45    8.55
   3   6  11    7.26    5.95
  -3   6 -12    0.17    8.54
  -3   6  12    6.71    6.50
   3   6 -12    5.28    6.17
  -3   6 -12    3.78    8.50
  -3   6 -13   59.77    9.64
  -3   6  13   52.27    7.82
   3   6 -13   36.45    7.57
  -3   6 -13   65.86    7.73
  -3   6 -14    6.49    6.12
  -3   6  14    1.64    6.65
   3   6 -14    3.82    6.20
  -3   6 -14    5.89    8.56
  -3   6 -15    2.78    6.22
  -3   6  15    1.17    6.72
   3   6 -15    2.53    6.37
  -3   6 -15    1.07    6.22
  -3   6 -16    2.57    6.24
  -3   6  16    6.73    6.72
   3   6 -16    0.91    6.48
  -3   6 -16    2.76    8.73
  -3   6 -17    2.62    9.05
  -3   6  17    2.16    7.01
   3   6 -17    5.43    6.48
  -3   6 -17    9.75    9.02
  -3   6 -18   -2.78    6.42
  -3   6  18   -7.71    9.77
   3   6 -18   -2.47    6.54
  -3   6 -18   -1.75    6.33
  -3   6 -19   -0.54    9.26
  -3   6  19    7.63    9.75
  -3   6 -19    2.67    6.64
   3   6 -19   10.32    9.22
  -3   6 -20    2.45    9.43
  -3   6  20    2.79    7.21
  -3   6 -20   -0.83    6.76
   3   6 -20   -1.50    6.87
   3   7   0   -1.49    8.76
  -3   7   0   -0.51    6.00
  -3   7  -1    7.84    8.80
   3   7  -1    7.15    9.17
  -3   7   1    7.66    6.20
   3   7   1    9.49    6.49
  -3   7  -2   71.14    8.35
  -3   7   2   89.52   10.84
   3   7  -2   59.77    8.68
   3   7   2   73.88    8.51
  -3   7  -3    8.02    8.73
  -3   7   3    4.42    8.73
   3   7   3    8.81    6.23
   3   7  -3    7.52    9.13
  -3   7  -4    5.96    8.62
   3   7   4    2.93    5.99
  -3   7   4    7.39    8.52
   3   7  -4    4.03    6.35
  -3   7  -5    2.08    6.10
  -3   7   5    4.92    5.96
   3   7   5    2.37    8.33
   3   7  -5    0.68    9.09
   3   7  -6    3.70    9.01
  -3   7  -6    5.04    8.66
   3   7   6    1.59    5.90
  -3   7   6   -1.36    8.62
   3   7   7   10.71    8.45
   3   7  -7    8.19    9.28
  -3   7   7    9.15    6.49
  -3   7  -7    4.50    6.58
   3   7  -8    5.59    6.29
   3   7   8    3.31    6.04
  -3   7   8    3.42    8.93
  -3   7  -8    3.97    9.09
   3   7  -9   -1.01    6.45
   3   7   9    1.85    8.33
  -3   7   9    2.56    8.83
  -3   7  -9    0.32    9.02
   3   7 -10    2.18    6.41
  -3   7  10    2.40    6.39
  -3   7 -10    1.04    6.53
  -3   7 -10    3.45    8.25
   3   7 -11   36.19    7.90
  -3   7  11   48.71    8.11
  -3   7 -11   41.18    7.77
  -3   7 -11   68.30    9.77
   3   7 -12   14.61    6.82
  -3   7  12   19.96    7.16
  -3   7 -12   22.11    9.42
  -3   7 -12   22.18    8.79
   3   7 -13   27.94    7.45
  -3   7 -13   33.10   10.14
  -3   7  13   37.23   10.26
  -3   7 -13   27.46    7.45
   3   7 -14    0.46    9.36
  -3   7 -14    1.71    6.59
  -3   7  14    5.13    9.59
  -3   7 -14    6.99    8.60
  -3   7 -15    3.44    6.53
   3   7 -15   10.02    9.34
  -3   7  15    0.48    7.00
  -3   7 -15    3.79    8.63
  -3   7 -16   -0.67    6.50
   3   7 -16    1.83    9.38
  -3   7  16   -3.68    6.97
  -3   7 -16    3.23    6.11
  -3   7 -17   -1.69    6.42
   3   7 -17    6.82    9.39
  -3   7  17    2.48    9.60
  -3   7 -17   -3.13    6.15
  -3   8   0   51.10   10.96
   3   8   0   54.89   10.70
   3   8   1    9.32    9.07
  -3   8  -1   14.12    9.38
  -3   8   1   12.09    9.61
   3   8  -1   12.23    9.30
  -3   8  -2    1.06    6.47
  -3   8   2    3.32    9.10
   3   8   2    2.70    6.11
   3   8  -2    1.73    6.49
   3   8  -3   -0.23    9.30
   3   8   3    0.17    6.08
  -3   8  -3    1.25    9.13
  -3   8   3    3.88    8.98
  -3   8  -4   -1.46    6.51
   3   8  -4   -2.88    6.72
  -3   8   4    5.26    8.87
   3   8   4    2.61    8.40
  -3   8  -5   -0.89    9.24
   3   8  -5   -0.16    9.57
  -3   8   5    0.74    6.49
   3   8   5    1.14    5.96
  -3   8  -6   -0.66    9.30
   3   8   6    1.23    6.00
  -3   8   6    1.41    9.23
   3   8  -6    0.53    9.56
  -3   8  -7    3.39    6.77
  -3   8   7    6.53    9.33
   3   8  -7    4.26    9.69
  -3   8  -7    4.62    7.91
  -3   8  -8    1.80    9.55
  -3   8   8    0.39    9.40
   3   8  -8    1.82    9.87
  -3   8  -8    2.78    5.68
   3   8  -9    1.36   10.04
  -3   8  -9    3.10    9.80
  -3   8   9    2.99    6.84
  -3   8  -9    3.19    7.99
   3   8 -10    4.79    9.94
  -3   8  10    4.02    6.99
  -3   8 -10    2.14    8.03
  -3   8 -10    2.80    9.85
   3   8 -11   -3.15    9.70
  -3   8  11    3.41    6.68
  -3   8 -11    3.11    7.91
  -3   8 -11    2.01    6.72
   3   8 -12   -0.92   10.11
  -3   8  12    6.82    9.70
  -3   8 -12   -0.48    8.26
  -3   8 -12   -1.42    7.07
   3   8 -13    8.28   10.21
  -3   8  13    0.86    7.34
  -3   8 -13    4.70    7.13
  -3   8 -13    9.32    8.62
   3   9   0    0.12    8.48
  -3   9   0    2.26    9.79
   3   9  -1    4.44    9.02
  -3   9  -1    8.85   10.60
   3   9   1    6.05    8.92
  -3   9   1    5.56   10.44
   3   9  -2   -1.37    8.46
  -3   9  -2   -1.12    9.77
  -3   9   2   -0.13    9.95
  -3   9  -3    4.37   10.22
  -3   9   3    6.45   10.51
   3   9  -3    4.00    8.93
  -3   9  -3    3.15    8.45
   3   9  -4    2.25    8.94
  -3   9  -4    2.47   10.07
  -3   9   4    4.19   10.37
  -3   9  -4    2.66    8.38
  -3   9  -5    3.95   10.22
  -3   9   5    4.73   10.60
   3   9  -5    6.44    9.57
  -3   9  -5    4.65    8.78
  -3   9  -6    1.69   10.02
  -3   9  -6   -0.72    8.24
   3   9  -6    3.81    9.31
   4   0   0    8.29    7.88
   4   0   1   -0.59    7.92
   4   0  -1    3.26    5.51
   4   0   2   11.29    5.74
   4   0  -2   15.95    5.76
   4   0  -3    2.54    5.48
   4   0   3    3.04    5.76
   4   0  -4    3.74    7.92
   4   0   4    5.71    5.81
   4   0  -5  158.03    7.72
   4   0   5  131.41    8.04
   4   0  -6   25.52    8.13
   4   0   6   29.02    6.25
   4   0   7    7.60    6.10
   4   0  -7    7.04    5.74
   4   0   8   -2.60    5.89
   4   0  -8   -2.01    5.59
   4   0   9    0.27    8.24
   4   0  -9    0.95    5.43
   4   0  10    2.25    6.10
   4   0 -10   16.27    5.71
   4   0 -11    7.45    5.59
   4   0  11    7.03    5.96
   4   0  12    4.24    8.35
   4   0 -12    7.47    7.94
   4   0  13   -0.28    5.85
   4   0 -13   -1.17    5.70
   4   0  14   57.66    9.30
   4   0 -14   71.49    8.91
   4   0 -15    9.72    5.79
   4   0  15    5.40    6.03
   4   0  16    1.48    5.84
   4   0 -16    0.90    5.92
   4   0  17   53.30    9.66
   4   0 -17   89.31    9.52
   4   0  18    2.83    6.03
   4   0 -18   -1.98    8.57
   4   0  19    0.17    6.13
   4   0 -19    3.40    5.87
   4   0  20    1.04    6.16
   4   0 -20   -2.42    6.18
   4   0 -21    7.97    6.04
   4   0 -22    2.36    8.89
   4   0 -23   -4.62    6.48
   4   1   0    0.00    5.54
  -4   1   0   -0.72    7.82
   4   1   1   12.29    7.98
   4   1  -1   13.81    5.66
  -4   1  -1   14.89    5.76
  -4   1   1   12.84    8.01
   4   1   2   48.92    8.51
   4   1  -2   42.72    6.28
  -4   1  -2   57.07    6.31
  -4   1   2   56.92    6.28
  -4   1   3   16.60    5.71
   4   1  -3    8.70    7.97
  -4   1  -3   18.02    5.83
   4   1   3   15.08    8.23
  -4   1   4    8.60    5.73
   4   1  -4    9.08    5.79
  -4   1  -4    7.85    8.15
   4   1   4   12.36    8.27
  -4   1   5   49.42    6.40
   4   1  -5   43.10    6.31
  -4   1  -5   51.34    6.42
   4   1   5   38.47    6.51
  -4   1   6   13.61    5.81
   4   1  -6   16.05    5.75
   4   1   6   10.40    6.04
  -4   1  -6   17.32    8.27
  -4   1   7   83.23    8.65
   4   1   7   81.16    7.08
  -4   1  -7   82.44    6.98
   4   1  -7   74.92    8.68
  -4   1   8   18.04    8.13
   4   1   8   14.90    6.19
  -4   1  -8   18.34    6.01
   4   1  -8   12.49    5.85
   4   1   9    4.06    8.33
  -4   1   9    2.71    5.71
  -4   1  -9    4.98    5.84
   4   1  -9    4.63    5.79
   4   1  10   18.90    6.33
  -4   1  10   25.25    5.93
  -4   1 -10   17.99    6.17
   4   1 -10   18.47    6.08
  -4   1  11   11.65    7.83
  -4   1 -11    1.36    5.88
   4   1 -11   -0.19    8.22
   4   1  11    1.58    5.91
  -4   1 -12   10.97    5.94
  -4   1  12   11.77    5.81
   4   1  12    7.03    5.93
   4   1 -12    1.56    5.92
  -4   1 -13    5.85    8.24
  -4   1  13    2.02    8.19
   4   1  13    2.68    5.94
   4   1 -13    6.06    5.70
  -4   1 -14   21.67    6.15
   4   1  14    9.68    6.32
  -4   1  14   21.40    6.12
   4   1 -14   15.97    8.39
  -4   1 -15   -1.38    8.20
  -4   1  15   -0.87    5.87
   4   1 -15    2.85    5.85
   4   1  15    1.80    8.48
  -4   1 -16   62.76    6.84
  -4   1  16   63.71    9.22
   4   1  16   56.28    7.40
   4   1 -16   85.86    7.28
  -4   1 -17    2.45    5.88
   4   1  17    2.64    5.96
  -4   1  17    0.37    5.96
   4   1 -17    5.04    5.98
  -4   1 -18   27.41    6.53
  -4   1  18   35.05    6.58
   4   1 -18   42.74    9.07
   4   1  18   15.80    6.84
  -4   1 -18   33.00    6.61
  -4   1 -19   68.94    7.53
   4   1  19   52.56    7.59
  -4   1  19   65.62    7.81
   4   1 -19   82.43    9.94
  -4   1 -19   93.09    7.73
  -4   1 -20   -1.54    6.14
  -4   1  20    7.10    6.34
   4   1  20   -0.80    8.95
   4   1 -20    4.44    6.23
  -4   1 -20   10.16    6.07
  -4   1 -21   22.01    8.97
  -4   1  21   19.16    6.79
  -4   1 -21   29.88    6.70
   4   1 -21   26.97    6.74
  -4   1 -22    4.16    6.32
  -4   1  22   -0.47    6.62
  -4   1 -22    2.87    6.49
   4   1 -22    4.59    6.33
  -4   1 -23    0.12    6.29
  -4   1  23    0.98    6.43
  -4   1 -23   -2.62    6.41
   4   1 -23    1.26    6.47
   4   2   0  607.46   13.15
  -4   2   0  762.18   15.59
   4   2   1  319.48   11.61
   4   2  -1  303.79    9.96
  -4   2  -1  334.69    9.96
  -4   2   1  389.65   11.92
  -4   2   2   62.84    6.59
   4   2  -2   62.07    6.37
  -4   2  -2   72.37    6.63
   4   2   2   54.11    8.66
  -4   2   3   63.84    6.56
   4   2  -3   49.50    8.49
  -4   2  -3   63.02    6.51
   4   2   3   43.29    6.35
  -4   2   4  148.14    7.62
   4   2  -4  136.62    7.75
  -4   2  -4  148.46    9.49
   4   2   4  125.47    7.78
  -4   2   5   29.51    6.03
   4   2  -5   26.16    6.20
   4   2   5   25.54    6.35
  -4   2  -5   34.84    6.08
  -4   2   6  163.76    9.51
   4   2   6  139.76    8.09
   4   2  -6  145.26    7.77
  -4   2  -6  161.18    9.64
  -4   2   7  212.51   10.18
   4   2   7  181.61   10.53
   4   2  -7  198.38   10.39
  -4   2  -7  184.32    8.43
  -4   2   8   17.50    5.69
   4   2   8    7.09    6.03
  -4   2  -8   14.90    5.83
   4   2  -8   10.35    6.14
   4   2   9    4.07    5.91
  -4   2   9    4.69    5.59
  -4   2  -9    0.86    5.71
   4   2  -9    1.13    5.88
  -4   2  10    9.71    8.13
  -4   2 -10   12.53    5.94
   4   2 -10   11.61    6.14
   4   2  10    2.98    8.53
  -4   2  11    4.72    5.71
  -4   2 -11    4.30    5.90
   4   2 -11   -1.15    6.09
   4   2  11    0.89    6.00
  -4   2 -12   15.53    6.09
  -4   2  12    9.36    8.20
   4   2  12    4.27    6.12
   4   2 -12   11.56    8.70
  -4   2 -13    9.01    6.00
  -4   2  13    6.99    5.87
   4   2  13   12.29    6.04
   4   2 -13    5.10    6.14
   4   2  14    6.20    8.58
  -4   2 -14   15.64    5.95
  -4   2  14   17.50    5.95
   4   2 -14   14.06    6.32
  -4   2 -15  109.27    7.45
  -4   2  15  119.38    9.53
   4   2  15   66.63    7.80
   4   2 -15  109.03    7.74
  -4   2 -16    9.83    5.87
   4   2  16    9.33    6.22
  -4   2  16    5.93    6.19
   4   2 -16   11.61    8.72
   4   2  17   20.41    6.58
  -4   2 -17   23.60    6.35
  -4   2  17   18.79    6.49
   4   2 -17   21.97    6.62
  -4   2 -18  109.91   10.03
  -4   2  18   80.91    8.45
   4   2  18   72.65    8.22
   4   2 -18  107.54    8.33
  -4   2 -18  119.26   10.09
  -4   2 -19   63.74    7.47
  -4   2  19   65.49    7.92
   4   2  19   39.77    7.64
   4   2 -19   94.12    7.99
  -4   2 -19   81.16   10.08
  -4   2 -20   29.43    6.89
  -4   2  20   21.15    7.13
   4   2  20   26.23    6.92
   4   2 -20   40.41    7.13
  -4   2 -20   34.07    7.19
  -4   2 -21    6.47    6.09
  -4   2  21   -1.83    6.52
  -4   2 -21    2.22    6.34
   4   2 -21   -4.96    9.13
  -4   2 -22    4.72    6.25
  -4   2  22    4.96    6.44
  -4   2 -22   -4.16    6.54
   4   2 -22    1.20    6.67
   4   3   0    2.88    5.75
  -4   3   0   -1.89    5.69
  -4   3   1  108.95    7.24
   4   3  -1   91.82    9.26
  -4   3  -1  108.06    9.32
   4   3   1   74.33    7.30
  -4   3   2  138.76    7.80
   4   3  -2  120.56    7.55
   4   3   2  122.42    7.81
  -4   3  -2  115.58    7.35
  -4   3   3  115.76    7.23
   4   3  -3  100.12    7.53
   4   3   3  104.55    7.66
  -4   3  -3  132.23    7.67
  -4   3   4    6.06    8.12
   4   3  -4    2.73    8.28
   4   3   4    3.61    5.93
  -4   3  -4    4.95    5.80
  -4   3   5    3.57    8.00
   4   3  -5    2.76    5.91
   4   3   5    4.94    8.36
  -4   3  -5    2.37    5.72
  -4   3   6   23.32    6.04
   4   3   6   27.06    6.46
   4   3  -6   27.71    8.59
  -4   3  -6   26.59    6.01
  -4   3   7  165.42    8.25
   4   3   7  138.11    8.71
   4   3  -7  151.21    8.43
  -4   3  -7  153.19    8.09
   4   3   8   12.42    8.59
  -4   3   8   14.67    8.25
   4   3  -8   16.45    6.24
  -4   3  -8   15.31    8.33
  -4   3   9   11.46    5.88
  -4   3  -9    8.88    5.89
   4   3  -9   11.89    8.76
   4   3   9    3.30    6.27
  -4   3  10   28.60    6.41
  -4   3 -10   27.71    6.39
   4   3 -10   21.29    9.25
   4   3  10   26.49    6.60
  -4   3  11  194.64    9.06
  -4   3 -11  201.96    9.08
   4   3  11  147.97    9.01
   4   3 -11  146.10    8.70
  -4   3  12  180.84   10.46
  -4   3 -12  165.28   10.38
   4   3  12  136.23   10.63
   4   3 -12  151.27    8.69
   4   3  13   30.60    6.88
  -4   3 -13   53.05    6.53
  -4   3  13   54.78    6.82
   4   3 -13   48.59    7.19
  -4   3 -14    4.02    5.97
  -4   3  14    6.55    5.82
   4   3 -14    1.09    8.81
   4   3  14   -0.23    6.00
  -4   3 -15    9.31    8.38
  -4   3  15    7.38    8.56
   4   3  15   -0.70    8.70
   4   3 -15   11.89    6.43
   4   3  16   47.93   10.22
  -4   3 -16   86.17    7.67
  -4   3  16   90.30    9.96
   4   3 -16   83.57    8.01
  -4   3 -17  151.15    8.81
  -4   3  17  134.86    9.42
   4   3  17  101.01    9.60
   4   3 -17  159.24   11.36
  -4   3 -18   96.48    8.29
  -4   3  18   83.40    8.82
   4   3  18   51.97    8.74
   4   3 -18  108.58   10.80
  -4   3 -18   91.44    8.33
  -4   3 -19   18.42    6.52
  -4   3  19   24.09    6.78
   4   3  19   12.24    6.87
   4   3 -19   23.18    9.51
  -4   3 -19   19.86    6.84
  -4   3 -20    5.26    6.05
  -4   3  20    3.31    6.48
   4   3 -20   -3.66    9.19
  -4   3 -20    0.16    6.23
  -4   3 -21    1.55    6.39
  -4   3  21    6.74    6.73
   4   3 -21   14.00    9.29
  -4   3 -21    6.24    6.30
  -4   3 -22    2.38    6.45
  -4   4   0  455.34   12.57
   4   4   0  366.90   12.08
   4   4  -1  249.52   10.28
  -4   4   1  325.64   12.21
   4   4   1  272.39   12.19
  -4   4  -1  340.21   10.90
   4   4  -2   32.78    6.64
  -4   4   2   58.67    8.96
   4   4   2   53.43    9.13
  -4   4  -2   51.65    6.80
  -4   4   3   58.95    6.86
   4   4  -3   32.23    9.14
   4   4   3   46.43    7.16
  -4   4  -3   64.00    9.05
  -4   4   4   45.25    6.55
   4   4  -4   34.81    6.49
   4   4   4   35.59    6.62
  -4   4  -4   38.93    6.44
  -4   4   5   12.98    5.96
   4   4  -5    8.30    6.10
   4   4   5    5.12    8.78
  -4   4  -5   13.99    5.89
  -4   4   6   49.89    8.91
   4   4   6   45.02    6.87
   4   4  -6   53.12    6.89
  -4   4  -6   45.21    6.57
   4   4   7    8.49    6.20
  -4   4   7    9.64    6.03
   4   4  -7    8.63    8.72
  -4   4  -7    6.50    6.00
  -4   4   8    2.29    8.22
   4   4  -8    4.04    6.17
  -4   4  -8    4.11    5.81
   4   4   8    1.23    8.59
  -4   4   9   16.09    6.17
   4   4  -9   14.15    6.53
  -4   4  -9   12.48    8.50
   4   4   9    9.80    6.29
  -4   4  10    3.84    8.35
   4   4 -10    2.33    6.42
  -4   4 -10    3.18    8.27
   4   4  10    6.65    8.40
  -4   4  11   -0.45    6.00
   4   4  11    2.84    6.01
  -4   4 -11   -1.06    8.34
   4   4 -11    5.03    6.24
   4   4  12    2.72    6.19
  -4   4  12    7.93    6.13
  -4   4 -12    5.71    8.43
   4   4 -12    8.94    6.49
  -4   4 -13    6.87    6.18
  -4   4  13   10.88    8.65
   4   4 -13    9.19    6.62
   4   4  13    2.45    8.52
  -4   4 -14    2.82    6.00
  -4   4  14    0.89    6.10
   4   4  14   -2.23    8.66
   4   4 -14    1.38    6.50
   4   4  15   -3.94    6.20
  -4   4 -15    5.73    8.59
  -4   4  15    4.28    6.30
   4   4 -15    5.35    6.54
  -4   4 -16   -3.60    6.18
  -4   4  16   -2.62    6.43
   4   4  16   -0.18    6.19
   4   4 -16    9.23    6.62
  -4   4 -17   54.60    7.52
  -4   4  17   50.15    7.89
   4   4  17   20.94    7.52
   4   4 -17   46.34   10.46
  -4   4 -17   73.17   10.04
  -4   4 -18   24.44    9.52
  -4   4  18   28.23    7.41
   4   4  18   19.98    7.11
   4   4 -18   37.89    7.42
  -4   4 -18   38.44    9.54
  -4   4 -19   32.70    9.56
  -4   4  19    9.80    7.61
   4   4 -19   33.07    7.63
  -4   4 -19   22.24    7.41
  -4   4 -20   -7.22    9.30
  -4   4  20    1.59    6.75
   4   4 -20    2.44    6.81
  -4   4 -20    4.27    6.59
  -4   5   0   -0.09    5.85
   4   5   0   -1.58    6.15
  -4   5  -1   23.75    8.64
  -4   5   1   20.58    6.32
   4   5   1   10.68    6.46
   4   5  -1   18.31    6.34
  -4   5  -2    1.75    8.43
  -4   5   2    4.10    8.27
   4   5   2   -3.11    8.70
   4   5  -2    1.49    8.67
   4   5  -3    6.99    6.15
  -4   5   3   10.46    8.43
   4   5   3    3.75    6.41
  -4   5  -3   11.64    5.97
   4   5  -4   17.95    6.57
  -4   5   4   23.24    6.57
   4   5   4   18.80    6.71
  -4   5  -4   23.13    6.55
   4   5   5    5.10    8.78
   4   5  -5    5.21    8.69
  -4   5   5    5.56    5.96
  -4   5  -5    4.66    8.43
   4   5   6   12.62    6.40
   4   5  -6   13.49    6.45
  -4   5   6   13.80    8.71
  -4   5  -6   15.08    6.27
   4   5  -7   11.16    9.07
  -4   5   7   16.30    6.47
  -4   5  -7   18.38    8.61
   4   5   7    6.48    8.94
  -4   5   8    4.90    8.52
   4   5  -8    5.95    6.20
   4   5   8    1.22    6.24
  -4   5  -8    2.79    6.04
  -4   5   9    2.77    6.00
   4   5  -9    0.82    6.38
   4   5   9    4.74    8.61
  -4   5  -9    1.99    5.98
   4   5  10    1.53    6.16
  -4   5  10    0.74    6.14
   4   5 -10   -1.80    6.49
  -4   5 -10   -1.96    8.56
  -4   5  11   -1.94    8.74
   4   5 -11    0.09    6.56
  -4   5 -11    4.19    8.49
   4   5  11    0.26    6.06
  -4   5  12    1.45    6.18
   4   5 -12    7.37    6.59
  -4   5 -12    5.62    8.67
   4   5  12    1.93    6.15
   4   5  13    2.51    8.69
  -4   5  13   -2.98    6.41
  -4   5 -13    6.57    6.13
   4   5 -13    5.46    6.67
   4   5  14    5.68    8.69
  -4   5 -14    2.23    6.18
  -4   5  14    4.83    6.37
   4   5 -14    0.00    9.42
   4   5  15    9.08    6.44
  -4   5 -15   14.96    9.22
  -4   5  15    8.13    6.91
   4   5 -15    5.51    6.90
   4   5  16    2.21    6.32
  -4   5 -16    3.42    6.27
  -4   5  16   -4.71    6.48
   4   5 -16    3.25    9.55
  -4   5 -16    2.58    9.00
  -4   5 -17    3.09    9.21
  -4   5  17   -2.51    6.69
   4   5 -17    3.09    6.90
  -4   5 -17    0.63    6.64
  -4   5 -18    7.69    6.50
  -4   5  18    9.64    6.81
   4   5 -18    3.72    6.86
  -4   5 -18   -0.18    6.60
  -4   6   0   20.98    9.04
   4   6   0   18.29    6.64
  -4   6  -1    9.56    8.87
  -4   6   1   10.37    6.25
   4   6   1   10.06    9.17
   4   6  -1    6.76    9.03
  -4   6  -2   -3.93    6.27
  -4   6   2   -0.09    6.11
   4   6   2    1.65    9.13
   4   6  -2   -1.54    8.97
  -4   6  -3    1.37    6.22
   4   6   3    1.98    6.55
  -4   6   3    2.98    8.65
   4   6  -3    3.61    6.31
  -4   6  -4    0.95    8.72
   4   6   4    0.75    9.01
  -4   6   4    3.30    6.19
   4   6  -4    3.28    8.86
   4   6  -5   -5.08    8.83
  -4   6   5   -1.84    8.56
   4   6   5    1.70    6.35
  -4   6  -5    3.43    6.13
   4   6  -6    1.92    6.21
  -4   6   6   -3.23    6.24
   4   6   6   -3.44    9.05
  -4   6  -6   -0.72    8.64
   4   6  -7    6.35    8.98
  -4   6   7    1.44    8.84
   4   6   7    1.84    6.45
  -4   6  -7    7.17    6.26
   4   6  -8   -2.09    6.30
   4   6   8   -0.12    6.11
  -4   6   8   -1.29    6.26
  -4   6  -8    1.51    8.80
   4   6   9    4.16    8.85
   4   6  -9    5.05    6.24
  -4   6   9    4.74    6.19
  -4   6  -9   -3.62    6.36
   4   6 -10   -0.23    6.65
  -4   6  10    7.38    9.01
   4   6  10    3.03    6.25
  -4   6 -10    0.56    6.25
   4   6 -11    4.57    9.06
   4   6  11    1.55    6.15
  -4   6  11    1.29    9.02
  -4   6 -11   -0.54    8.86
   4   6  12   -1.30    6.20
   4   6 -12    2.69    9.33
  -4   6  12   -2.68    6.45
  -4   6 -12    1.41    8.98
   4   6 -13   17.40    7.43
  -4   6  13   12.27    7.51
  -4   6 -13   22.38    9.61
   4   6  13   16.78    6.66
   4   6 -14    6.60    6.87
  -4   6  14    7.51    6.74
  -4   6 -14    1.87    6.58
   4   6  14    4.70    6.43
  -4   6 -14    6.02    9.24
   4   6 -15   -3.01    9.55
  -4   6 -15   -0.77    6.49
  -4   6  15    3.25    6.63
   4   6  15   -1.35    6.38
  -4   6 -15   -0.27    6.62
  -4   7   0    2.18    6.30
   4   7   0    2.20    6.68
   4   7   1    6.46    9.73
  -4   7  -1   20.69    6.85
  -4   7   1   11.53    9.42
   4   7  -1    5.55    9.86
   4   7   2   16.95    7.21
  -4   7  -2   24.29    9.80
  -4   7   2   21.77    7.40
   4   7  -2   13.25    7.45
  -4   7  -3    4.77    9.21
  -4   7   3    2.56    9.08
   4   7  -3   -1.07    6.89
   4   7   3    2.03    9.42
  -4   7  -4    3.90    6.71
  -4   7   4    0.85    6.61
   4   7   4    6.84    6.59
   4   7  -4    2.80    9.56
  -4   7  -5   13.19    9.81
  -4   7   5   19.26    9.54
   4   7   5    5.64    9.85
   4   7  -5   18.19    7.21
  -4   7  -6   -2.48    6.68
   4   7   6    1.95    6.34
  -4   7   6    1.05    6.34
   4   7  -6   -0.22    9.47
   4   7  -7    2.58    6.53
  -4   7   7    1.89    6.49
   4   7   7   -0.27    6.51
  -4   7  -7   -0.44    9.34
   4   7  -8    7.19    9.41
  -4   7   8   -1.52    9.48
   4   7   8    7.38    9.24
  -4   7  -8   -0.68    6.85
   4   7  -9    2.67    6.64
   4   7   9    2.87    9.10
  -4   7   9    0.60    9.21
  -4   7  -9    1.33    9.44
   4   7  10   -0.71    9.05
   4   7 -10   -5.62    9.44
  -4   7  10    4.81    9.12
  -4   7 -10   -0.64    6.64
   4   7 -11   15.35    9.86
   4   7  11    6.13    7.05
  -4   7  11    9.35    9.94
  -4   7 -11    4.60    7.04
  -4   8   0   42.10   11.32
   4   8   0   55.17   11.49
   4   8  -1   28.13   11.82
  -4   8  -1   40.26    9.03
  -4   8   1   41.63    9.08
   4   8   1   21.25   11.49
   4   8  -2   24.17    8.48
  -4   8  -2   42.47   10.84
  -4   8   2   33.75   10.56
   4   8   2   19.98    8.12
  -4   8  -3    4.70    7.37
  -4   8   3    8.68   10.06
   5   0   0 1052.95   19.21
   5   0   1    4.14    6.16
   5   0  -1   -1.06    8.50
   5   0  -2  100.31    7.55
   5   0   2  127.50    9.91
   5   0  -3   46.90    6.59
   5   0   3   52.01    6.86
   5   0  -4    3.69    5.84
   5   0   4    1.66    6.00
   5   0  -5    6.90    6.24
   5   0   5    8.85    6.15
   5   0  -6   26.52    6.23
   5   0   6   13.12    6.51
   5   0  -7    4.19    6.05
   5   0   7    6.34    8.82
   5   0   8    0.92    6.16
   5   0  -8   -1.88    5.92
   5   0   9    2.16    6.38
   5   0  -9    6.02    8.50
   5   0  10    7.54    9.05
   5   0 -10   13.61    6.15
   5   0 -11    1.79    5.94
   5   0  11    1.72    6.50
   5   0 -12    1.64    6.07
   5   0  12    0.10    6.32
   5   0 -13    2.90    6.33
   5   0  13    8.31    6.31
   5   0  14    5.33    9.18
   5   0 -14   11.98    6.48
   5   0  15    1.40    9.07
   5   0 -15    6.40    6.49
   5   0  16   -5.06    6.48
   5   0 -16    2.92    8.98
   5   0  17   -3.50    6.55
   5   0 -17   -0.22    8.97
   5   0  18    0.40    6.59
   5   1   0   -0.41    5.92
  -5   1   0    4.20    8.30
  -5   1   1   87.26    7.42
   5   1  -1   66.02    9.23
  -5   1  -1   76.99    7.27
   5   1   1   67.17    7.09
  -5   1   2   68.46    7.12
   5   1  -2   48.13    6.62
  -5   1  -2   73.39    7.10
   5   1   2   43.30    9.16
  -5   1   3   47.58    8.77
   5   1  -3   39.94    6.46
   5   1   3   31.72    6.66
  -5   1  -3   50.85    6.68
  -5   1   4    2.96    5.83
   5   1  -4    1.71    5.94
   5   1   4   -0.11    6.06
  -5   1  -4    4.03    5.87
  -5   1   5    1.56    5.93
   5   1  -5    2.10    5.85
   5   1   5    0.82    8.52
  -5   1  -5    1.84    5.90
  -5   1   6   -4.93    8.41
   5   1  -6   -4.78    6.11
   5   1   6    5.37    6.05
  -5   1  -6   -1.83    8.55
  -5   1   7   16.68    6.10
   5   1  -7   12.22    6.18
   5   1   7    9.35    6.27
  -5   1  -7    9.27    6.36
  -5   1   8    4.64    5.94
   5   1   8    2.54    8.87
   5   1  -8    3.57    6.13
  -5   1  -8    3.68    6.26
   5   1   9    5.13    6.30
  -5   1   9   -1.31    8.40
   5   1  -9    3.94    5.99
  -5   1  -9    0.33    6.06
   5   1  10    7.29    7.06
  -5   1  10   33.52    6.67
   5   1 -10   24.95    6.70
  -5   1 -10   36.96    9.08
  -5   1  11   64.61    7.42
  -5   1 -11   68.74    7.42
   5   1 -11   50.52    7.21
   5   1  11   38.25    9.95
  -5   1  12  128.65    8.61
  -5   1 -12  104.77    8.16
   5   1 -12   78.62    8.01
   5   1  12   64.19    8.79
  -5   1  13   14.36    8.94
  -5   1 -13    8.61    6.46
   5   1 -13   10.79    6.42
   5   1  13    6.69    6.63
  -5   1  14   10.81    6.42
  -5   1 -14   18.14    8.91
   5   1  14    5.69    6.54
   5   1 -14    4.51    6.54
   5   1  15   -1.04    6.46
  -5   1  15   -2.37    6.43
  -5   1 -15    5.69    6.26
   5   1 -15   11.22    9.00
   5   1  16    6.00    6.38
  -5   1 -16    0.98    6.33
  -5   1  16    6.65    6.32
   5   1 -16   14.28    8.99
  -5   1 -17    1.49    6.46
  -5   1  17    5.29    6.51
   5   1  17    1.03    6.65
   5   1 -17   -0.39    6.63
  -5   1 -18    5.12    6.33
  -5   1  18   -3.03    6.44
   5   1 -18    3.09    6.50
   5   2   0  160.87    8.64
  -5   2   0  256.70   10.13
  -5   2   1  175.31   10.38
   5   2  -1  117.72    8.15
   5   2   1  103.39    7.90
  -5   2  -1  157.93    8.43
  -5   2   2   50.92    6.94
   5   2  -2   48.50    6.94
   5   2   2   45.03    6.88
  -5   2  -2   53.51    6.89
  -5   2   3   21.51    6.18
   5   2  -3   18.24    6.40
   5   2   3   12.40    6.42
  -5   2  -3   17.94    8.62
  -5   2   4   11.69    6.11
   5   2  -4    1.08    8.49
   5   2   4    7.71    8.69
  -5   2  -4    4.97    8.60
  -5   2   5   16.18    6.44
   5   2  -5   11.98    8.81
   5   2   5   13.75    6.44
  -5   2  -5   18.70    6.33
  -5   2   6    3.78    6.16
   5   2  -6   -5.84    8.77
   5   2   6    7.69    6.29
  -5   2  -6    6.30    6.10
  -5   2   7   11.75    8.67
   5   2  -7    6.18    8.82
   5   2   7    5.67    9.01
  -5   2  -7   11.95    6.26
  -5   2   8    1.72    6.01
   5   2   8    1.22    6.21
   5   2  -8    0.68    6.21
  -5   2  -8    2.94    8.51
   5   2   9    5.81    6.37
  -5   2   9    6.06    6.21
   5   2  -9    7.93    6.40
  -5   2  -9    6.78    8.70
  -5   2  10    0.42    6.10
   5   2 -10    3.96    6.28
  -5   2 -10   -1.44    6.26
   5   2  10   -1.24    8.95
  -5   2  11   15.73    8.70
   5   2 -11    2.25    6.33
  -5   2 -11    1.36    6.26
   5   2  11   -1.36    6.48
  -5   2  12    6.56    6.09
  -5   2 -12    2.23    6.10
   5   2 -12   -2.01    6.56
   5   2  12   -1.02    6.37
  -5   2  13   15.30    6.56
  -5   2 -13   13.88    6.43
   5   2  13    7.19    6.66
   5   2 -13    3.86    6.74
  -5   2  14   -0.26    6.34
   5   2  14    1.69    6.47
  -5   2 -14    4.43    6.20
   5   2 -14   -0.94    6.57
   5   2  15    0.23    6.36
  -5   2  15    4.57    6.33
  -5   2 -15   -3.91    8.92
   5   2 -15    6.07    6.50
  -5   2 -16    0.97    8.87
  -5   2  16    0.27    6.41
   5   2 -16   -4.79    6.81
   5   2  16   -0.27    6.59
  -5   2 -17    5.15    6.50
  -5   2  17    0.44    6.67
   5   2  17    6.38    6.71
   5   2 -17   -0.07    6.85
  -5   3   0   -8.83    8.47
   5   3   0    1.87    8.52
   5   3  -1   -2.54    6.17
  -5   3   1    4.21    5.94
   5   3   1    2.24    6.22
  -5   3  -1    7.03    6.06
   5   3  -2   12.00    6.32
  -5   3   2   19.23    6.25
   5   3   2    9.40    6.36
  -5   3  -2   11.02    6.42
  -5   3   3    2.70    6.09
   5   3  -3    1.68    6.17
   5   3   3    9.74    8.70
  -5   3  -3    2.59    6.14
  -5   3   4    4.92    8.52
   5   3  -4    1.78    6.31
   5   3   4    4.77    6.19
  -5   3  -4   10.17    8.55
  -5   3   5    1.55    6.02
   5   3  -5   -0.21    6.24
   5   3   5    4.57    6.27
  -5   3  -5    4.62    8.64
  -5   3   6    5.86    6.30
   5   3  -6    8.93    6.53
   5   3   6    7.77    6.49
  -5   3  -6    4.78    8.73
  -5   3   7   27.97    8.90
   5   3   7    3.95    9.30
   5   3  -7   17.07    6.86
  -5   3  -7   31.00    9.01
   5   3   8    7.71    6.33
  -5   3   8    1.02    6.15
   5   3  -8   -1.21    6.42
  -5   3  -8    5.67    6.00
   5   3   9    0.14    6.52
  -5   3   9    3.34    6.14
   5   3  -9   -1.50    6.56
  -5   3  -9    0.74    6.14
  -5   3  10    2.16    6.38
   5   3 -10    0.43    6.60
  -5   3 -10    5.80    6.25
   5   3  10    9.88    6.46
  -5   3  11    1.05    6.33
   5   3 -11   -0.51    6.77
  -5   3 -11    6.85    8.55
   5   3  11   -7.36    9.06
  -5   3  12    0.86    8.87
   5   3 -12    3.37    6.70
  -5   3 -12   -2.13    6.31
   5   3  12    0.15    9.16
  -5   3  13    5.41    8.99
   5   3  13   -2.26    6.45
   5   3 -13    4.72    6.71
  -5   3 -13    6.44    8.76
   5   3  14    0.70    6.46
  -5   3  14    0.39    6.24
  -5   3 -14    2.32    6.29
   5   3 -14    6.69    6.79
  -5   3  15    3.17    6.88
  -5   3 -15   -0.49    6.74
   5   3 -15   11.62    7.09
   5   3  15    3.04    6.84
  -5   3  16    6.48    6.51
  -5   4   0   -0.10    6.05
   5   4   0   -4.54    6.32
  -5   4  -1    1.05    6.10
  -5   4   1    1.73    8.62
   5   4   1   -2.07    8.96
   5   4  -1   -2.57    6.41
  -5   4  -2    4.36    6.22
  -5   4   2   11.05    6.19
   5   4   2    5.08    6.45
   5   4  -2    3.19    6.46
   5   4  -3    3.70    6.35
  -5   4   3    3.47    6.14
   5   4   3   -2.77    6.40
  -5   4  -3    2.13    6.14
   5   4  -4    6.81    9.13
  -5   4   4    6.32    8.75
   5   4   4   -1.65    9.10
  -5   4  -4    6.82    8.66
   5   4  -5   12.89    9.33
  -5   4   5   13.70    9.09
   5   4   5   -0.78    9.40
  -5   4  -5   20.11    8.97
   5   4  -6   14.47    9.44
  -5   4   6   21.11    6.60
   5   4   6   14.27    6.73
  -5   4  -6   20.70    8.81
   5   4   7   11.39    6.90
  -5   4   7   23.19    6.75
   5   4  -7    9.65    9.72
  -5   4  -7   28.42    9.03
   5   4   8    3.48    6.48
  -5   4   8    2.40    8.85
   5   4  -8    0.45    9.42
  -5   4  -8    3.33    8.58
  -5   4   9    9.25    9.03
   5   4  -9    6.03    6.74
  -5   4  -9    0.40    6.36
   5   4   9   -3.27    9.25
  -5   4  10    2.71    6.39
   5   4 -10   -0.58    6.88
  -5   4 -10    0.32    6.32
   5   4  10    3.40    9.14
  -5   4  11   -2.70    6.42
   5   4 -11    0.62    9.78
   5   4  11    4.10    6.60
  -5   4 -11    0.55    6.39
  -5   4  12    4.89    6.52
   5   4  12   -6.67    6.69
   5   4 -12    1.59    7.10
  -5   4 -12   -3.36    9.04
   5   4  13    2.87    6.86
  -5   4  13    5.29    6.89
   5   4 -13    3.69    7.18
  -5   4 -13   11.79    6.77
  -5   4  14    5.94    6.88
  -5   4 -14   10.37    9.37
  -5   5   0   -0.58    6.37
   5   5   0   -4.22    6.58
  -5   5  -1   14.81    8.80
  -5   5   1    1.13    6.39
   5   5   1   -2.10    6.60
   5   5  -1   -1.21    9.26
  -5   5  -2    5.24    8.86
  -5   5   2   -3.32    6.46
   5   5   2    4.11    6.58
   5   5  -2    6.90    9.11
  -5   5  -3    2.56    6.51
  -5   5   3   11.25    9.07
   5   5   3    3.82    9.42
   5   5  -3    2.83    6.64
   5   5  -4    9.33    6.44
  -5   5   4    5.72    6.32
   5   5   4    0.41    9.30
  -5   5  -4    3.81    6.27
   5   5  -5   12.18    6.74
   5   5   5    7.22    6.68
  -5   5   5    8.81    6.65
  -5   5  -5    3.58    6.56
   5   5   6   21.38    7.17
   5   5  -6   18.04    7.23
  -5   5   6   26.83    7.08
  -5   5  -6   31.12    7.07
   5   5  -7   -4.42    6.87
  -5   5   7    6.60    9.12
  -5   5  -7    3.08    6.38
   5   5   7   -1.51    6.77
   5   5  -8   17.62    7.08
  -5   5   8   23.87    9.46
   5   5   8    6.80    9.76
  -5   5  -8   20.28    6.98
   5   5  -9    2.43    6.88
  -5   5   9    3.55    9.19
   5   5   9    1.41    9.57
  -5   5  -9   -1.85    6.53
   5   5 -10   -0.84    9.70
  -5   5  10    7.26    6.44
   5   5  10    3.07    9.36
  -5   5 -10   -1.92    9.05
  -5   5  11   -2.33    6.58
  -5   5 -11   -2.54    6.49
  -5   6   0    7.41    6.87
   5   6   0    6.04    6.85
  -5   6  -1    2.64    6.56
  -5   6   1    2.18    9.19
   5   6   1   -7.36    6.85
   5   6  -1    1.52    6.72
  -5   6  -2    2.11    6.67
  -5   6   2    5.31    9.27
   5   6   2    2.96    6.92
   5   6  -2    5.78    9.52
  -5   6  -3    7.46    9.22
   5   6   3    0.24    9.75
  -5   6   3    4.13    6.79
   5   6  -3    4.18    9.59
  -5   6  -4   24.65    9.71
   5   6   4    4.16   10.06
  -5   6   4   20.95    7.24
   5   6  -4   17.01    9.91
  -5   6   5    3.30    6.84
   5   6  -5    3.24    6.91
   6   0   0  211.22   10.78
   6   0  -1   16.51    6.81
   6   0   1   15.76    7.06
   6   0  -2   34.46    9.29
   6   0   2    9.76    7.11
   6   0  -3    8.68    9.44
   6   0   3    9.68    6.99
   6   0  -4    0.28    6.61
   6   0   4    3.22    6.65
   6   0  -5   -1.80    6.44
   6   0   5    1.12    6.51
   6   0  -6    8.87    9.33
   6   0   6    0.36    6.96
   6   0  -7    3.06    6.36
   6   0   7    2.79    6.52
  -6   1   0    4.38    6.36
   6   1   0   -0.05    6.48
  -6   1  -1   17.99    7.06
  -6   1   1    8.24    7.07
   6   1   1   18.89    7.04
   6   1  -1   13.41    7.04
   6   1  -2   25.07    6.83
  -6   1   2   14.97    9.60
   6   1   2   12.30    6.98
  -6   1  -2   19.82    6.98
   6   1  -3    7.68    9.39
  -6   1   3   13.93    9.39
   6   1   3   10.87    6.77
  -6   1  -3   12.65    6.80
  -6   1   4    0.75    9.11
   6   1  -4    1.19    6.46
   6   1   4    3.65    6.54
  -6   1  -4   -2.55    9.26
  -6   1   5   -2.70    9.16
   6   1  -5   -0.94    6.51
   6   1   5    0.60    6.55
  -6   1  -5   -3.85    6.58
  -6   1   6    1.73    9.21
   6   1  -6    3.31    6.52
   6   1   6    4.64    6.50
  -6   1  -6    5.47    6.64
  -6   1   7   12.27    9.28
  -6   1  -7    8.91    9.37
  -6   2   0   57.37    7.80
   6   2   0   51.99   10.24
  -6   2  -1   72.51    8.06
  -6   2   1   73.61    8.10
   6   2   1   62.13    8.17
   6   2  -1   57.84   10.42
   6   2  -2   -2.16    9.58
  -6   2   2    3.35    6.71
   6   2   2    3.71    6.75
  -6   2  -2    8.95    9.34
   6   2  -3    5.14    6.73
  -6   2   3    4.29    6.57
   6   2   3    6.11    6.63
  -6   2  -3   -0.90    6.56
   6   2  -4   -4.77    6.80
  -6   2   4   -1.45    6.59
   6   2   4    3.20    6.75
  -6   2  -4    2.88    6.42
   6   2  -5   -3.76    6.56
  -6   2   5    1.57    6.61
   6   2   5   -1.48    6.62
  -6   2  -5   -1.46    6.54
;
_shelx_hkl_checksum     4882
_shelx_res_file
;
TITL MUTI11  IPDS1  -100DEGC          PCA21
    G:\work\muti11\MULABS\MUTI11.res
    created by SHELXL-2018/3 at 12:18:22 on 20-Jun-2020
CELL  0.71073 25.00600  5.03370  8.56460 90.00000 90.00000 90.00000
ZERR 4  0.00200  0.00060  0.00060  0.00000  0.00000  0.00000
LATT -1
SYMM -X, -Y, Z+ 0.50000
SYMM -X+ 0.50000, Y, Z+ 0.50000
SYMM X+ 0.50000, -Y, Z
SFAC C H O
UNIT 48 40 24
TEMP -100
SIZE 0.5 0.5 0.5
L.S. 12
FMAP 2
PLAN 15
BOND $H
HTAB
HTAB O4 O1
EQIV $1 -X+3/2, Y-1, Z+1/2
HTAB C4 O1_$1
HTAB C5 O2_$1
EQIV $2 X-1/2, -Y+1, Z
HTAB C7 O6_$2
HTAB C11 O6_$1
CONF
ACTA
REM COLOURLESS BLOCK
WGHT    0.085200
EXTI    0.061112
FVAR       0.89535
O1    3    0.685283    0.954660   -0.091836    11.00000    0.04859    0.04874 =
         0.05253    0.00888   -0.00117    0.00194
O2    3    0.758762    0.781874    0.008926    11.00000    0.03813    0.04481 =
         0.05523    0.00432   -0.00100   -0.00386
O3    3    0.588985    0.046752    0.343693    11.00000    0.03301    0.05643 =
         0.06375    0.01384    0.00206   -0.00514
O4    3    0.590954    0.772986   -0.014247    11.00000    0.04252    0.05485 =
         0.06204    0.01088   -0.00538    0.00457
AFIX 147
H40   2    0.613134    0.862673   -0.065697    11.00000   -1.50000
AFIX   0
O5    3    0.866819    0.422371    0.177374    11.00000    0.03182    0.07598 =
         0.08923    0.02576   -0.00237   -0.00211
O6    3    0.949085    0.566400    0.113566    11.00000    0.03996    0.09928 =
         0.08036    0.01554    0.00126   -0.01190
C1    1    0.703659    0.784754   -0.003670    11.00000    0.03592    0.04607 =
         0.04795   -0.00131    0.00109    0.00145
C3    1    0.783731    0.594826    0.100610    11.00000    0.03514    0.04549 =
         0.04786   -0.00165   -0.00161    0.00313
C4    1    0.757738    0.413586    0.183767    11.00000    0.03789    0.04411 =
         0.05092   -0.00227   -0.00401    0.00039
AFIX  43
H4    2    0.776871    0.288244    0.245052    11.00000   -1.20000
AFIX   0
C5    1    0.670319    0.228644    0.265708    11.00000    0.03449    0.04361 =
         0.05328    0.00222   -0.00360   -0.00087
AFIX  43
H5    2    0.687823    0.104223    0.331620    11.00000   -1.20000
AFIX   0
C6    1    0.614668    0.230234    0.254880    11.00000    0.03825    0.03949 =
         0.05250    0.00091    0.00220   -0.00052
C7    1    0.588041    0.414720    0.160239    11.00000    0.03531    0.04846 =
         0.05260   -0.00187   -0.00346   -0.00289
AFIX  43
H7    2    0.550100    0.414965    0.154550    11.00000   -1.20000
AFIX   0
C8    1    0.617315    0.594960    0.075891    11.00000    0.03589    0.04368 =
         0.05167    0.00126   -0.00233    0.00265
C9    1    0.674254    0.597002    0.084777    11.00000    0.03268    0.03799 =
         0.04894    0.00057   -0.00115    0.00017
C10   1    0.699874    0.409329    0.179896    11.00000    0.03464    0.04087 =
         0.04768   -0.00068    0.00005    0.00085
C11   1    0.531770    0.027712    0.331018    11.00000    0.03104    0.07285 =
         0.08034    0.01336   -0.00136   -0.01120
AFIX 137
H11C  2    0.518847   -0.116607    0.397911    11.00000   -1.50000
H11B  2    0.521957   -0.008880    0.222346    11.00000   -1.50000
H11A  2    0.515514    0.195648    0.364158    11.00000   -1.50000
AFIX   0
C12   1    0.843064    0.634434    0.091102    11.00000    0.03611    0.05513 =
         0.05678    0.00508   -0.00177    0.00021
AFIX  23
H12B  2    0.855082    0.629778   -0.019002    11.00000   -1.20000
H12A  2    0.853189    0.807981    0.136752    11.00000   -1.20000
AFIX   0
C13   1    0.920370    0.413620    0.177033    11.00000    0.03107    0.08841 =
         0.09833    0.02096   -0.00326   -0.00001
AFIX  43
H13   2    0.936777    0.272176    0.232693    11.00000   -1.20000
AFIX   0
HKLF 4 1  0.0000  0.0000 -1.0000  1.0000  0.0000  0.0000  0.0000 -1.0000  0.0000
REM  MUTI11  IPDS1  -100DEGC          PCA21
REM wR2 = 0.1352, GooF = S = 0.908, Restrained GooF = 0.908 for all data
REM R1 = 0.0503 for 1249 Fo > 4sig(Fo) and 0.0743 for all 2012 data
REM 166 parameters refined using 1 restraints
END
WGHT      0.0847      0.0000
REM Instructions for potential hydrogen bonds
HTAB O4 O1
HTAB C4 O1_$1
HTAB C5 O2_$1
HTAB C7 O6_$2
HTAB C11 O6_$1
EQIV $3 -x+3/2, y, z+1/2
HTAB C12 O1_$3
REM Highest difference peak  0.315,  deepest hole -0.272,  1-sigma level  0.069
Q1    1   0.7812  0.2294  0.2678  11.00000  0.05    0.32
Q2    1   0.8369  0.2328  0.2612  11.00000  0.05    0.31
Q3    1   0.7295  0.5921  0.0853  11.00000  0.05    0.25
Q4    1   0.6462  0.7798 -0.0063  11.00000  0.05    0.24
Q5    1   0.8667  0.7770  0.0014  11.00000  0.05    0.23
Q6    1   0.9255  0.7828  0.0198  11.00000  0.05    0.23
Q7    1   0.7302  0.2079  0.2820  11.00000  0.05    0.22
Q8    1   0.6979  0.0535  0.3346  11.00000  0.05    0.22
Q9    1   0.5086  0.5894  0.0709  11.00000  0.05    0.21
Q10   1   0.6432  0.4145  0.1811  11.00000  0.05    0.21
Q11   1   0.8133  0.3877  0.1826  11.00000  0.05    0.20
Q12   1   0.7581  0.0671  0.3002  11.00000  0.05    0.20
Q13   1   0.5317  0.7726 -0.0085  11.00000  0.05    0.19
Q14   1   0.7817  0.5753 -0.0823  11.00000  0.05    0.19
Q15   1   0.8984  0.6315  0.0801  11.00000  0.05    0.19
;
_shelx_res_checksum     89989
data_Global
_journal_date_recd_electronic     2020-10-07
_journal_date_accepted     2020-10-19
_journal_name_full     'IUCrData'
_journal_year     2020
_journal_volume     5
_journal_issue     10
_journal_page_first     0
_journal_page_last     0
_journal_paper_category     HO
_journal_paper_doi     10.1107/S2414314620013917
_journal_coeditor_code     BH4057
_publ_contact_author_name     'Helen Stoeckli-Evans'
_publ_contact_author_address
;
Institute of Physics
University of Neuch\^atel
rue Emile-Argand 11
CH-2000 Neuch\^atel
Switzerland
;
_publ_contact_author_email     'helen.stoeckli-evans@unine.ch'
_publ_contact_author_fax     '+41 32 718 25 11'
_publ_contact_author_phone     '+41 32 718 24 26'
_publ_section_title
;
(8-Hydroxy-6-methoxy-1-oxo-1<i>H</i>-isochromen-3-yl)methyl formate: a
supramolecular framework.
;
loop_
    _publ_author_name
    _publ_author_address
    'Tiouabi, Mustapha'
;
Institute of Chemistry
University of Neuch\^atel
Av. de Bellevax 51
CH-2000 Neuch\^atel
Switzerland
;
    'Tabacchi, Rapha\"el'
;
Institute of Chemistry
University of Neuch\^atel
Av. de Bellevax 51
CH-2000 Neuch\^atel
Switzerland
;
    'Stoeckli-Evans, Helen'
;
Institute of Physics
University of Neuch\^atel
rue Emile-Argand 11
CH-2000 Neuch\^atel
Switzerland
;
_publ_section_synopsis
;
In the crystal of the title compound, molecules are linked by C---H...O
hydrogen bonds and a C---H...\p interaction, forming a supramolecular
framework.
;
