# Supplementary material for: (8-Hy­droxy-6-meth­oxy-1-oxo-1H-isochromen-3-yl)methyl formate: a supra­molecular framework
Source: IUCrdata. 2020 Oct 23;5(Pt 10):x201391. doi: 10.1107/S2414314620013917 (PMC9462167; doi:10.1107/S2414314620013917)
Supplement: Supplementary file 2 [file x-05-x201391-Isup2.hkl]

data_I                                                                          
_shelx_title ' MUTI11  IPDS1  -100DEGC          PCA21'                          
_shelx_refln_list_code          4                                               
_shelx_F_calc_maximum      114.75                                               
_exptl_crystal_F_000       520.00                                               
_reflns_d_resolution_high  0.8076                                               
                                                                                
loop_                                                                           
 _space_group_symop_operation_xyz                                               
 'x, y, z'                                                                      
 '-x, -y, z+1/2'                                                                
 '-x+1/2, y, z+1/2'                                                             
 'x+1/2, -y, z'                                                                 
                                                                                
_cell_length_a    25.0060                                                       
_cell_length_b     5.0337                                                       
_cell_length_c     8.5646                                                       
_cell_angle_alpha  90.000                                                       
_cell_angle_beta   90.000                                                       
_cell_angle_gamma  90.000                                                       
                                                                                
_shelx_F_squared_multiplier     1.000                                           
                                                                                
loop_                                                                           
 _refln_index_h                                                                 
 _refln_index_k                                                                 
 _refln_index_l                                                                 
 _refln_F_squared_calc                                                          
 _refln_F_squared_meas                                                          
 _refln_F_squared_sigma                                                         
 _refln_observed_status                                                         
   4   2  -9          0.74          0.19        11.91 o                         
   5   2  -9          4.02          2.98        13.11 o                         
   6   2  -9          7.44          5.40        11.25 o                         
   7   2  -9          1.84          1.42        11.20 o                         
   8   2  -9         18.38         20.16        12.84 o                         
   9   2  -9          1.11          1.23         8.18 o                         
  10   2  -9          1.59          0.82         8.38 o                         
  11   2  -9         10.63          6.63         8.61 o                         
  12   2  -9          1.22          0.84         7.95 o                         
   1   3  -9          9.62          7.66         6.02 o                         
   2   3  -9          0.12         -1.13         6.71 o                         
   3   3  -9          7.60          5.49         5.87 o                         
   4   3  -9          5.85          3.56         5.82 o                         
   5   3  -9          8.53          6.18         6.06 o                         
   6   3  -9          1.47          1.86         6.55 o                         
  14   0  -8          4.02          3.05         9.45 o                         
  16   0  -8         77.96         67.57        10.71 o                         
  18   0  -8         43.67         32.68         9.62 o                         
  20   0  -8          5.76          2.26         7.12 o                         
  10   1  -8         12.65         13.95         8.27 o                         
  11   1  -8          2.84          1.86         7.88 o                         
  12   1  -8          9.06          5.06         5.54 o                         
  13   1  -8          2.92          1.78         5.63 o                         
  14   1  -8          6.03          3.23         5.15 o                         
  15   1  -8         17.14         11.15         5.44 o                         
  16   1  -8         30.08         24.38         5.68 o                         
  17   1  -8         30.65         19.85         5.03 o                         
  18   1  -8         63.76         45.14         5.73 o                         
  19   1  -8         68.17         55.01         6.07 o                         
   0   2  -8        274.73        336.41        31.41 o                         
   1   2  -8        171.39        202.36        17.75 o                         
   2   2  -8         35.85         36.45         6.85 o                         
   3   2  -8          6.91          5.48         6.57 o                         
   4   2  -8          2.89          1.67         6.03 o                         
   5   2  -8         11.97         10.60         6.81 o                         
   6   2  -8          9.78         11.22         6.21 o                         
   7   2  -8          0.99          2.44         5.58 o                         
   8   2  -8          9.88          7.76         5.77 o                         
   9   2  -8          9.22          6.74         5.46 o                         
  10   2  -8         20.59         17.36         5.79 o                         
  11   2  -8          1.31          1.07         5.19 o                         
  12   2  -8          2.14          0.70         5.25 o                         
  13   2  -8          8.66          7.32         5.36 o                         
  14   2  -8         13.96         10.60         5.56 o                         
  15   2  -8          3.04          2.34         4.43 o                         
  16   2  -8          4.84          2.52         4.44 o                         
  17   2  -8          1.98          0.40         4.87 o                         
   0   3  -8         50.74         66.30         9.56 o                         
   1   3  -8         17.82         14.87         5.82 o                         
   2   3  -8          3.22          2.65         4.24 o                         
   3   3  -8          3.23          1.45         4.97 o                         
   4   3  -8          0.37          0.59         4.63 o                         
   5   3  -8          0.71          0.45         4.57 o                         
   6   3  -8          1.28          0.88         5.01 o                         
   7   3  -8          4.05          5.73         5.10 o                         
   8   3  -8          3.40          2.31         4.95 o                         
   9   3  -8          4.54          3.40         5.21 o                         
  10   3  -8          5.40          4.27         5.25 o                         
  11   3  -8          0.40          2.07         4.68 o                         
  12   3  -8          5.57          0.95         5.32 o                         
  13   3  -8         12.20          6.79         5.04 o                         
   0   4  -8         50.38         61.69        10.07 o                         
   1   4  -8         54.05         44.20         6.31 o                         
   2   4  -8         33.02         37.33         5.78 o                         
   3   4  -8         12.31          7.96         7.42 o                         
  10   0  -7         19.87         10.21         9.40 o                         
  12   0  -7          8.52          5.30         7.54 o                         
  14   0  -7         20.21         20.13         6.12 o                         
  16   0  -7        112.97        130.08        10.45 o                         
  18   0  -7        222.83        212.01        60.78 o                         
  20   0  -7         17.58          9.93         6.96 o                         
  22   0  -7          1.74          6.19         8.21 o                         
   3   1  -7         34.39         40.17        14.50 o                         
   4   1  -7          3.82          5.06        10.18 o                         
   5   1  -7          1.59         -1.76         9.97 o                         
   6   1  -7         36.83         46.89        11.86 o                         
   7   1  -7         52.42         62.13         9.65 o                         
   8   1  -7         19.84         17.58         6.05 o                         
   9   1  -7         11.00          8.99         5.39 o                         
  10   1  -7         15.30         13.25         4.91 o                         
  11   1  -7         34.49         29.17         4.78 o                         
  12   1  -7         18.26         14.33         4.92 o                         
  13   1  -7          0.39          1.35         4.27 o                         
  14   1  -7         48.03         51.90         5.04 o                         
  15   1  -7         29.69         29.33         4.82 o                         
  16   1  -7         15.80         13.38         4.02 o                         
  17   1  -7        174.92        205.85        25.34 o                         
  18   1  -7         75.27         82.02         7.94 o                         
  19   1  -7         15.82         10.30         4.25 o                         
  20   1  -7         89.64         88.92        11.51 o                         
  21   1  -7         17.81         12.55         4.63 o                         
  22   1  -7          5.13          1.05         3.99 o                         
   1   2  -7         53.44         57.89         6.20 o                         
   2   2  -7        245.86        286.75        13.35 o                         
   3   2  -7          6.72          3.86         5.24 o                         
   4   2  -7          8.26          6.15         6.14 o                         
   5   2  -7         35.75         37.38         6.24 o                         
   6   2  -7         33.50         39.23         5.47 o                         
   7   2  -7         13.03         10.70         4.56 o                         
   8   2  -7         21.22         16.75         5.09 o                         
   9   2  -7          8.89          6.41         4.49 o                         
  10   2  -7         34.55         36.67         5.51 o                         
  11   2  -7        128.77        143.56         7.12 o                         
  12   2  -7        124.23        134.75        15.91 o                         
  13   2  -7         63.26         64.01         7.20 o                         
  14   2  -7          1.54         -0.09         5.46 o                         
  15   2  -7          4.90          2.73         4.19 o                         
  16   2  -7          8.12          4.51         4.68 o                         
  17   2  -7          1.22          0.36         4.99 o                         
  18   2  -7         14.35          8.48         5.37 o                         
  19   2  -7          0.98          0.31         4.71 o                         
  20   2  -7          2.09          2.37         5.22 o                         
   1   3  -7         10.26         10.13         4.57 o                         
   2   3  -7         74.51         91.55         5.86 o                         
   3   3  -7          7.87          9.16         4.93 o                         
   4   3  -7          4.61          6.00         4.41 o                         
   5   3  -7          3.40          3.39         4.37 o                         
   6   3  -7          1.86          2.69         4.79 o                         
   7   3  -7         11.85          9.95         4.64 o                         
   8   3  -7          5.22          5.15         4.49 o                         
   9   3  -7          1.05          0.98         4.95 o                         
  10   3  -7          5.14          2.75         4.23 o                         
  11   3  -7         59.82         61.56         7.36 o                         
  12   3  -7         21.25         24.16         4.89 o                         
  13   3  -7         47.39         38.39         5.31 o                         
  14   3  -7          7.65          4.31         5.14 o                         
  15   3  -7          5.96          5.07         4.76 o                         
  16   3  -7          2.34          0.20         4.35 o                         
  17   3  -7          0.09          0.50         4.62 o                         
   1   4  -7         13.15         14.98         5.40 o                         
   2   4  -7         26.11         23.36         4.86 o                         
   3   4  -7          4.87          2.28         5.26 o                         
   4   4  -7          6.53          4.57         4.44 o                         
   5   4  -7         22.33         18.03         5.53 o                         
   6   4  -7          2.19          0.17         4.32 o                         
   7   4  -7          2.09          1.31         4.35 o                         
   8   4  -7          6.76          3.49         5.30 o                         
   9   4  -7          2.84          2.43         5.19 o                         
  10   4  -7          0.52         -0.64         5.17 o                         
  11   4  -7         22.56         10.32         5.06 o                         
   8   0  -6        138.69        119.63        16.77 o                         
  10   0  -6         29.10         26.18         8.53 o                         
  12   0  -6         83.88         99.57         8.85 o                         
  14   0  -6         95.33        109.04         7.97 o                         
  16   0  -6        132.30        172.55         9.56 o                         
  18   0  -6       1063.05       1158.10        99.34 o                         
  20   0  -6        111.15        131.28         8.62 o                         
  22   0  -6         21.28         21.32         8.22 o                         
  24   0  -6         43.18         42.87         7.67 o                         
   0   1  -6         36.79         28.61        14.33 o                         
   1   1  -6         15.93         14.86        12.83 o                         
   2   1  -6         78.81         76.56        10.56 o                         
   3   1  -6         48.92         48.40         9.27 o                         
   4   1  -6          4.51          3.89         6.15 o                         
   5   1  -6         67.87         61.27         7.53 o                         
   6   1  -6          2.37          0.17         5.17 o                         
   7   1  -6         79.10         82.25         8.30 o                         
   8   1  -6         63.54         65.86         5.67 o                         
   9   1  -6         13.80         11.58         4.65 o                         
  10   1  -6          8.93          8.25         5.08 o                         
  11   1  -6          2.63          3.39         4.53 o                         
  12   1  -6          1.90          0.30         4.53 o                         
  13   1  -6         25.95         28.41         4.32 o                         
  14   1  -6          7.61          7.72         3.98 o                         
  15   1  -6         37.78         36.99         5.94 o                         
  16   1  -6        146.82        167.49        24.69 o                         
  17   1  -6          4.00          1.54         4.77 o                         
  18   1  -6        110.31        140.23         6.46 o                         
  19   1  -6         21.16         22.82         4.75 o                         
  20   1  -6          4.19          3.02         4.11 o                         
  21   1  -6         17.01          9.87         4.39 o                         
  22   1  -6         20.18         14.45         4.23 o                         
  23   1  -6          3.56          0.46         3.75 o                         
  24   1  -6          4.68          2.80         3.68 o                         
   0   2  -6         73.33         66.36         7.48 o                         
   1   2  -6        718.91        767.17        78.62 o                         
   2   2  -6        135.14        152.59         6.60 o                         
   3   2  -6         47.68         36.73         4.17 o                         
   4   2  -6        172.29        203.36         7.41 o                         
   5   2  -6         18.67         17.44         4.38 o                         
   6   2  -6          1.88         -0.05         4.48 o                         
   7   2  -6         55.24         54.73         4.96 o                         
   8   2  -6         20.35         13.86         3.84 o                         
   9   2  -6          4.16          3.54         4.24 o                         
  10   2  -6         28.50         29.57         4.61 o                         
  11   2  -6          9.54         10.57         4.75 o                         
  12   2  -6         14.96         16.91         4.93 o                         
  13   2  -6          8.18          6.92         4.82 o                         
  14   2  -6          0.68          0.93         4.00 o                         
  15   2  -6          6.76          5.24         4.46 o                         
  16   2  -6         24.88         25.59         4.81 o                         
  17   2  -6          0.37         -0.51         3.90 o                         
  18   2  -6          6.31          5.17         5.61 o                         
  19   2  -6          0.37         -0.06         3.94 o                         
  20   2  -6         17.06         10.32         4.50 o                         
  21   2  -6          7.75          4.80         4.43 o                         
  22   2  -6          0.66         -4.12         4.12 o                         
  23   2  -6         30.76         22.31         5.88 o                         
   0   3  -6         25.61         28.52         8.21 o                         
   1   3  -6       1248.49       1395.39        40.73 o                         
   2   3  -6         95.88        122.20         6.03 o                         
   3   3  -6         30.64         35.24         5.11 o                         
   4   3  -6          3.02          2.79         4.25 o                         
   5   3  -6         17.91         14.14         4.43 o                         
   6   3  -6          8.25          5.79         4.71 o                         
   7   3  -6         17.72         14.58         4.88 o                         
   8   3  -6          6.01          5.72         3.78 o                         
   9   3  -6         64.39         59.82         6.48 o                         
  10   3  -6          5.59          6.06         3.86 o                         
  11   3  -6         12.66          9.56         4.45 o                         
  12   3  -6          3.99          5.33         4.48 o                         
  13   3  -6         59.66         69.02         6.65 o                         
  14   3  -6          2.95          5.50         4.18 o                         
  15   3  -6          4.50          2.37         3.98 o                         
  16   3  -6          4.98          4.04         4.28 o                         
  17   3  -6          5.97          6.06         4.76 o                         
  18   3  -6          0.84         -4.11         4.33 o                         
  19   3  -6          2.81          5.97         5.24 o                         
  20   3  -6          4.27          0.71         4.60 o                         
   0   4  -6         17.42         24.24         6.68 o                         
   1   4  -6          7.73         11.61         4.99 o                         
   2   4  -6          1.98         -1.45         4.51 o                         
   3   4  -6          4.61          3.06         4.21 o                         
   4   4  -6          4.20          2.73         4.92 o                         
   5   4  -6          1.40          0.08         4.47 o                         
   6   4  -6          1.07         -1.53         4.49 o                         
   7   4  -6          6.52          5.32         4.56 o                         
   8   4  -6          0.72         -0.81         4.15 o                         
   9   4  -6          3.69          3.11         4.18 o                         
  10   4  -6          3.87          2.92         4.25 o                         
  11   4  -6          1.69          2.11         4.94 o                         
  12   4  -6          3.34         -0.42         4.59 o                         
  13   4  -6         29.23         21.10         4.74 o                         
  14   4  -6          7.05          6.58         3.90 o                         
  15   4  -6          0.78         -0.34         3.85 o                         
   0   5  -6          7.55          8.39         6.05 o                         
   1   5  -6          0.06         -0.47         4.45 o                         
   2   5  -6          1.97          4.73         4.85 o                         
   3   5  -6          3.27          5.06         5.33 o                         
   4   5  -6         18.83         21.38         5.59 o                         
   5   5  -6          8.11          4.08         6.06 o                         
   6   0  -5        562.67        542.76        75.86 o                         
   8   0  -5        485.18        495.16        43.70 o                         
  10   0  -5        116.89        124.69         6.94 o                         
  12   0  -5        117.21        121.58         6.26 o                         
  14   0  -5        255.57        276.95        14.30 o                         
  16   0  -5        481.45        565.67        73.89 o                         
  18   0  -5       1179.05       1469.05        45.58 o                         
  20   0  -5        349.37        432.87        64.51 o                         
  22   0  -5         28.41         17.29         4.47 o                         
  24   0  -5         17.34         17.32         6.45 o                         
  26   0  -5         16.24         13.26         6.66 o                         
   1   1  -5        209.81        197.28        12.72 o                         
   2   1  -5        341.48        323.67        18.05 o                         
   3   1  -5        139.02        108.97         7.52 o                         
   4   1  -5        109.75        109.04         9.00 o                         
   5   1  -5         44.05         39.60         5.46 o                         
   6   1  -5        702.36        710.06        46.92 o                         
   7   1  -5         76.81         81.28         5.34 o                         
   8   1  -5          1.80          0.33         3.96 o                         
   9   1  -5         10.87          9.07         3.79 o                         
  10   1  -5         41.27         41.46         4.90 o                         
  11   1  -5          0.25          0.53         3.71 o                         
  12   1  -5         12.71         11.63         5.07 o                         
  13   1  -5         29.70         29.92         4.83 o                         
  14   1  -5         14.84         15.37         4.29 o                         
  15   1  -5         19.69         23.20         4.08 o                         
  16   1  -5         12.15         11.30         4.27 o                         
  17   1  -5        182.70        202.33        11.24 o                         
  18   1  -5        119.06        133.27         5.53 o                         
  19   1  -5         68.55         80.18         5.39 o                         
  20   1  -5         39.86         41.68         4.50 o                         
  21   1  -5         13.30          7.80         4.46 o                         
  22   1  -5         23.15         18.93         5.52 o                         
  23   1  -5         20.48         19.86         5.09 o                         
  24   1  -5          1.35          0.58         4.87 o                         
  25   1  -5          2.10         -2.31         4.98 o                         
  26   1  -5          2.13          0.07         5.70 o                         
   1   2  -5         10.92          7.28         4.10 o                         
   2   2  -5        373.92        404.49         9.97 o                         
   3   2  -5         22.48         22.15         4.62 o                         
   4   2  -5          5.22          3.71         4.41 o                         
   5   2  -5         21.53         20.61         4.27 o                         
   6   2  -5         12.28          9.50         3.79 o                         
   7   2  -5         18.48         18.19         3.90 o                         
   8   2  -5         18.70         20.98         4.01 o                         
   9   2  -5          8.54          8.64         4.49 o                         
  10   2  -5         72.16         75.96         7.88 o                         
  11   2  -5        179.72        211.54         6.57 o                         
  12   2  -5        225.38        275.22        17.66 o                         
  13   2  -5        165.08        178.13         6.02 o                         
  14   2  -5          6.74          2.76         3.98 o                         
  15   2  -5          3.20          1.01         4.25 o                         
  16   2  -5         80.47         86.65         5.54 o                         
  17   2  -5         35.40         37.60         4.20 o                         
  18   2  -5          5.55          4.32         3.84 o                         
  19   2  -5         26.30         23.91         4.34 o                         
  20   2  -5         33.80         30.63         4.59 o                         
  21   2  -5         14.65         15.70         4.12 o                         
  22   2  -5         25.00         21.77         5.26 o                         
  23   2  -5          0.50         -0.78         3.98 o                         
  24   2  -5          1.06         -1.41         5.19 o                         
  25   2  -5          1.10          0.33         4.40 o                         
   1   3  -5        255.36        296.28         7.12 o                         
   2   3  -5         44.60         42.66         4.28 o                         
   3   3  -5        168.80        189.22        12.29 o                         
   4   3  -5          6.51          5.30         4.17 o                         
   5   3  -5         41.95         40.35         4.27 o                         
   6   3  -5         31.68         32.72         4.20 o                         
   7   3  -5         45.09         49.41         5.05 o                         
   8   3  -5          7.87          3.53         4.60 o                         
   9   3  -5         16.85         12.29         4.32 o                         
  10   3  -5         11.53          6.54         4.00 o                         
  11   3  -5        492.10        569.72        25.24 o                         
  12   3  -5         82.07         75.69         7.37 o                         
  13   3  -5        176.13        187.89        10.85 o                         
  14   3  -5         16.60         20.72         4.38 o                         
  15   3  -5         52.56         62.42         5.12 o                         
  16   3  -5          1.53          1.51         4.13 o                         
  17   3  -5          3.71          3.41         4.59 o                         
  18   3  -5          6.27          4.91         4.05 o                         
  19   3  -5          4.72          1.46         4.72 o                         
  20   3  -5          9.71          4.39         4.78 o                         
  21   3  -5          7.18          4.30         4.56 o                         
  22   3  -5          2.73          5.54         4.19 o                         
   1   4  -5         18.97         22.51         4.22 o                         
   2   4  -5          3.17          1.37         5.31 o                         
   3   4  -5          8.97         10.13         4.09 o                         
   4   4  -5         24.29         26.19         4.12 o                         
   5   4  -5          8.06          6.45         4.77 o                         
   6   4  -5         15.77         17.16         4.23 o                         
   7   4  -5         19.04         16.73         5.01 o                         
   8   4  -5          2.91          4.52         4.09 o                         
   9   4  -5          3.10          3.03         4.07 o                         
  10   4  -5          2.29         -0.29         4.15 o                         
  11   4  -5          1.66          0.74         4.48 o                         
  12   4  -5          8.12          4.88         4.18 o                         
  13   4  -5          5.84          3.66         4.24 o                         
  14   4  -5          4.59          4.10         4.55 o                         
  15   4  -5         14.50         11.29         4.47 o                         
  16   4  -5          0.68          1.44         3.99 o                         
  17   4  -5          2.30          1.13         4.47 o                         
  18   4  -5          4.28          6.50         4.17 o                         
   1   5  -5          3.65          3.32         4.65 o                         
   2   5  -5          6.58          3.44         4.65 o                         
   3   5  -5         10.98          5.91         4.73 o                         
   4   5  -5          2.60          6.46         4.25 o                         
   5   5  -5         10.90          9.88         4.15 o                         
   6   5  -5         27.81         31.44         4.45 o                         
   7   5  -5          4.69          0.76         4.42 o                         
   8   5  -5         21.04         21.82         5.01 o                         
   9   5  -5          2.42          1.47         4.81 o                         
  10   5  -5          1.91          3.03         5.16 o                         
  11   5  -5          1.56         -3.04         5.76 o                         
   4   0  -4         47.42         30.06         9.95 o                         
   6   0  -4        454.44        450.23        22.11 o                         
   8   0  -4        764.87        857.63        22.77 o                         
  10   0  -4        140.67        150.82         7.55 o                         
  12   0  -4         76.85         77.28         6.23 o                         
  14   0  -4        175.02        201.29        10.44 o                         
  16   0  -4        281.52        313.13        24.97 o                         
  18   0  -4        551.58        635.26        37.24 o                         
  20   0  -4         52.44         49.61         4.59 o                         
  22   0  -4        170.12        230.72        23.15 o                         
  24   0  -4          5.25          1.22         4.30 o                         
  26   0  -4          1.13          2.57         4.85 o                         
  28   0  -4         10.89          5.48         5.80 o                         
   0   1  -4        922.94        834.00        37.26 o                         
   1   1  -4        504.19        407.20        22.77 o                         
   2   1  -4        161.22        125.94         6.26 o                         
   3   1  -4         60.01         54.05         4.98 o                         
   4   1  -4          5.74          5.64         3.92 o                         
   5   1  -4        814.67        845.13        23.28 o                         
   6   1  -4        964.55        949.61       104.47 o                         
   7   1  -4        744.43        789.32        15.61 o                         
   8   1  -4        113.89        118.97         5.39 o                         
   9   1  -4        118.62        115.66         5.30 o                         
  10   1  -4        130.16        128.41         5.09 o                         
  11   1  -4         22.00         19.66         3.83 o                         
  12   1  -4         86.14         89.29         5.12 o                         
  13   1  -4         85.34         81.78         5.70 o                         
  14   1  -4         91.01         85.72         5.09 o                         
  15   1  -4        157.68        158.24         5.44 o                         
  16   1  -4         40.78         36.96         4.68 o                         
  17   1  -4        190.34        217.42         9.39 o                         
  18   1  -4        737.61        863.52        31.85 o                         
  19   1  -4        461.23        539.89        18.77 o                         
  20   1  -4         16.55         17.91         4.28 o                         
  21   1  -4          3.15          2.44         5.11 o                         
  22   1  -4         14.14         16.17         4.75 o                         
  23   1  -4         19.17         20.03         4.45 o                         
  24   1  -4         74.44         67.94        10.55 o                         
  25   1  -4         20.56         19.21         4.07 o                         
  26   1  -4          8.44          5.96         4.22 o                         
  27   1  -4          3.94          2.29         5.02 o                         
  28   1  -4         14.65          5.97         5.29 o                         
   0   2  -4       4098.36       4306.47       594.28 o                         
   1   2  -4       2210.16       2294.85       102.06 o                         
   2   2  -4        495.67        516.76         9.15 o                         
   3   2  -4        116.66        108.24         5.26 o                         
   4   2  -4          9.32          9.56         4.43 o                         
   5   2  -4        177.47        165.22        12.70 o                         
   6   2  -4        374.46        378.50        22.92 o                         
   7   2  -4          0.94          1.00         3.65 o                         
   8   2  -4         53.30         58.40         4.57 o                         
   9   2  -4         47.63         51.63         4.80 o                         
  10   2  -4        112.37        121.34         5.20 o                         
  11   2  -4          7.85          6.04         3.74 o                         
  12   2  -4         51.30         62.85         4.42 o                         
  13   2  -4         17.09         20.83         4.27 o                         
  14   2  -4        177.65        190.33         5.73 o                         
  15   2  -4          6.95          3.06         3.88 o                         
  16   2  -4        152.62        179.66         6.55 o                         
  17   2  -4        107.54        131.17         5.87 o                         
  18   2  -4         21.93         18.77         4.82 o                         
  19   2  -4          4.23          4.84         4.33 o                         
  20   2  -4          5.40          6.38         3.82 o                         
  21   2  -4         28.61         24.63         4.09 o                         
  22   2  -4          4.98         -1.18         4.96 o                         
  23   2  -4         27.42         24.91         4.20 o                         
  24   2  -4         38.96         36.33         4.43 o                         
  25   2  -4         30.03         18.13         4.58 o                         
  26   2  -4          6.41          4.87         5.18 o                         
   0   3  -4        561.28        637.61        39.23 o                         
   1   3  -4        720.00        753.16        25.25 o                         
   2   3  -4        109.03        110.35         9.64 o                         
   3   3  -4        227.57        261.70         6.87 o                         
   4   3  -4         47.64         47.13         3.97 o                         
   5   3  -4        105.98        119.02         5.56 o                         
   6   3  -4          8.26          6.95         4.11 o                         
   7   3  -4         72.64         80.42         4.80 o                         
   8   3  -4         12.11         10.37         4.15 o                         
   9   3  -4          1.50          1.12         4.13 o                         
  10   3  -4         18.34         17.95         4.29 o                         
  11   3  -4          2.45          2.67         3.57 o                         
  12   3  -4         22.17         26.23         4.39 o                         
  13   3  -4         15.85         14.74         4.01 o                         
  14   3  -4         16.26         12.58         3.76 o                         
  15   3  -4          8.18          3.08         3.73 o                         
  16   3  -4         58.76         68.18         5.21 o                         
  17   3  -4          2.09          2.19         4.41 o                         
  18   3  -4          7.54          6.71         4.12 o                         
  19   3  -4          5.90          7.24         4.47 o                         
  20   3  -4          1.81          1.20         4.14 o                         
  21   3  -4         13.53         12.44         4.06 o                         
  22   3  -4          2.38          6.50         4.28 o                         
  23   3  -4         31.09         16.12         4.87 o                         
  24   3  -4         10.54         10.62         4.82 o                         
   0   4  -4        483.63        521.01        55.63 o                         
   1   4  -4        308.32        376.45        26.06 o                         
   2   4  -4         58.57         61.50         5.85 o                         
   3   4  -4         55.64         66.96         7.98 o                         
   4   4  -4         41.30         48.79         4.07 o                         
   5   4  -4         11.09         13.17         4.01 o                         
   6   4  -4         50.97         60.31         4.47 o                         
   7   4  -4         10.86         10.34         4.06 o                         
   8   4  -4          2.97          3.89         4.30 o                         
   9   4  -4         17.32         16.45         4.19 o                         
  10   4  -4          5.68          4.84         4.81 o                         
  11   4  -4          2.65          2.19         4.04 o                         
  12   4  -4          8.22          7.91         4.15 o                         
  13   4  -4         11.88          9.25         4.52 o                         
  14   4  -4          1.85          1.19         4.12 o                         
  15   4  -4          2.86          3.24         4.20 o                         
  16   4  -4          1.20          0.74         3.96 o                         
  17   4  -4         62.28         65.53         7.84 o                         
  18   4  -4         41.61         38.56         4.46 o                         
  19   4  -4         43.82         31.37         6.08 o                         
  20   4  -4          5.50          1.05         4.46 o                         
   0   5  -4          1.01         -2.83         5.45 o                         
   1   5  -4          1.59         -0.59         4.49 o                         
   2   5  -4          4.08          7.43         3.95 o                         
   3   5  -4          3.08          2.07         3.90 o                         
   4   5  -4          7.22          5.76         5.55 o                         
   5   5  -4         23.25         14.48         5.74 o                         
   6   5  -4         17.61         22.18         4.75 o                         
   7   5  -4         23.36         23.10         5.51 o                         
   8   5  -4          4.15          3.17         5.03 o                         
   9   5  -4          6.77          3.87         4.69 o                         
  10   5  -4          2.38          1.67         4.34 o                         
  11   5  -4          3.62          0.77         4.35 o                         
  12   5  -4          3.88         -0.89         4.47 o                         
  13   5  -4         16.05          7.43         4.32 o                         
  14   5  -4         14.16          9.75         6.92 o                         
   2   0  -3       6596.57       6107.03       113.98 o                         
   4   0  -3       2235.52       2115.74        82.36 o                         
   6   0  -3       1040.97       1032.19        20.44 o                         
   8   0  -3        116.98        116.50         9.19 o                         
  10   0  -3         71.17         73.07         6.72 o                         
  12   0  -3          3.31          2.12         4.70 o                         
  14   0  -3         85.20         87.34         5.94 o                         
  16   0  -3        223.27        206.90        33.79 o                         
  18   0  -3        182.11        195.10        20.01 o                         
  20   0  -3        114.18        122.35        11.85 o                         
  22   0  -3        198.89        217.92        16.10 o                         
  24   0  -3         57.34         63.38         9.54 o                         
  26   0  -3         12.14          8.03         4.92 o                         
  28   0  -3         21.59         15.47         6.60 o                         
   1   1  -3         99.54         97.58         7.30 o                         
   2   1  -3        483.26        363.69        23.10 o                         
   3   1  -3        142.74        135.70         6.48 o                         
   4   1  -3        711.97        654.96        11.27 o                         
   5   1  -3         64.97         60.83         5.72 o                         
   6   1  -3        414.47        395.30        23.57 o                         
   7   1  -3        861.93        856.27        48.03 o                         
   8   1  -3        254.52        251.00         7.99 o                         
   9   1  -3          8.58          9.59         3.43 o                         
  10   1  -3        320.56        326.37         6.84 o                         
  11   1  -3        417.93        392.62         7.70 o                         
  12   1  -3       1408.16       1451.16        33.02 o                         
  13   1  -3        387.93        405.54        13.27 o                         
  14   1  -3        207.62        196.97         5.29 o                         
  15   1  -3         76.15         72.83         4.03 o                         
  16   1  -3        132.58        146.25         5.34 o                         
  17   1  -3        586.37        623.78        13.03 o                         
  18   1  -3        763.53        827.94        15.60 o                         
  19   1  -3        307.52        331.93        13.19 o                         
  20   1  -3         74.91         76.94         4.68 o                         
  21   1  -3        126.21        137.61         8.29 o                         
  22   1  -3         17.27         16.64         4.63 o                         
  23   1  -3         15.62         15.74         4.02 o                         
  24   1  -3          5.89          6.36         4.02 o                         
  25   1  -3          6.90          3.26         3.75 o                         
  26   1  -3         10.26          4.81         4.45 o                         
  27   1  -3          3.75          0.82         4.15 o                         
  28   1  -3          2.09          1.68         4.51 o                         
  29   1  -3         34.69         14.72         7.39 o                         
   1   2  -3         81.29         81.42         4.34 o                         
   2   2  -3        255.83        267.90         6.98 o                         
   3   2  -3        113.81        107.11         8.54 o                         
   4   2  -3        197.73        184.73         8.83 o                         
   5   2  -3         85.60         84.99         4.52 o                         
   6   2  -3        807.20        810.95        16.97 o                         
   7   2  -3        312.99        352.85        12.00 o                         
   8   2  -3         91.51         83.18         4.98 o                         
   9   2  -3         19.07         19.82         3.56 o                         
  10   2  -3        257.06        252.02         5.57 o                         
  11   2  -3        412.77        441.36        12.19 o                         
  12   2  -3        196.06        223.10         8.12 o                         
  13   2  -3        235.16        252.74        14.68 o                         
  14   2  -3        136.82        154.65         5.68 o                         
  15   2  -3         40.48         41.01         3.98 o                         
  16   2  -3        113.52        133.17         4.54 o                         
  17   2  -3         71.11         73.70         4.38 o                         
  18   2  -3        102.19        105.70         5.11 o                         
  19   2  -3        145.41        156.57         5.35 o                         
  20   2  -3        128.30        145.57         7.28 o                         
  21   2  -3          3.48          2.43         3.70 o                         
  22   2  -3         29.31         29.55         4.53 o                         
  23   2  -3          0.13         -0.13         3.99 o                         
  24   2  -3         17.13         18.12         4.28 o                         
  25   2  -3          0.61         -0.74         3.88 o                         
  26   2  -3         13.82          9.77         4.37 o                         
  27   2  -3          2.00          1.07         4.08 o                         
   1   3  -3        220.50        224.11        14.88 o                         
   2   3  -3          3.57          3.45         4.82 o                         
   3   3  -3         75.62         79.46         4.12 o                         
   4   3  -3        109.86        106.84         4.60 o                         
   5   3  -3        203.95        222.02         8.87 o                         
   6   3  -3         10.55         11.12         3.74 o                         
   7   3  -3         30.94         30.88         3.98 o                         
   8   3  -3         10.22         12.74         3.60 o                         
   9   3  -3         30.19         35.23         4.02 o                         
  10   3  -3         16.58         17.32         3.90 o                         
  11   3  -3         43.33         41.94         3.89 o                         
  12   3  -3          4.84          2.00         4.08 o                         
  13   3  -3         14.20          9.64         3.62 o                         
  14   3  -3         46.82         47.01         4.41 o                         
  15   3  -3          6.34          4.41         3.39 o                         
  16   3  -3         51.31         49.54         4.03 o                         
  17   3  -3         74.42         76.86         4.49 o                         
  18   3  -3          5.81          6.27         4.22 o                         
  19   3  -3         80.84         87.63         5.01 o                         
  20   3  -3         21.13         18.49         3.94 o                         
  21   3  -3          0.84         -0.97         3.81 o                         
  22   3  -3          3.43          5.50         4.48 o                         
  23   3  -3         17.75         10.35         4.09 o                         
  24   3  -3          5.25          1.70         5.05 o                         
  25   3  -3          2.18          3.96         4.32 o                         
   1   4  -3        113.98        121.57         9.18 o                         
   2   4  -3        144.69        155.86         5.31 o                         
   3   4  -3        123.34        143.08         7.82 o                         
   4   4  -3          7.30          5.41         4.21 o                         
   5   4  -3          4.39          4.07         4.18 o                         
   6   4  -3         21.89         32.47         4.10 o                         
   7   4  -3        154.82        191.34         5.29 o                         
   8   4  -3         15.29         18.55         4.77 o                         
   9   4  -3         12.25         10.86         4.02 o                         
  10   4  -3         39.41         33.40         4.32 o                         
  11   4  -3        218.17        220.21        18.53 o                         
  12   4  -3        198.06        199.54        10.59 o                         
  13   4  -3         70.64         61.06         5.16 o                         
  14   4  -3          1.98          3.79         3.98 o                         
  15   4  -3          7.91          9.21         4.88 o                         
  16   4  -3        101.61        102.47         8.67 o                         
  17   4  -3        162.26        173.97        13.45 o                         
  18   4  -3        121.10        111.39         9.00 o                         
  19   4  -3         26.81         24.37         3.97 o                         
  20   4  -3          1.63          2.13         4.19 o                         
  21   4  -3          7.45          8.17         4.32 o                         
  22   4  -3         10.43          2.97         8.05 o                         
   1   5  -3          2.67          3.45         3.80 o                         
   2   5  -3         15.61         16.20         3.95 o                         
   3   5  -3          4.83          4.66         4.09 o                         
   4   5  -3          3.87          6.35         4.45 o                         
   5   5  -3          2.56          3.08         4.11 o                         
   6   5  -3         12.16          8.69         4.27 o                         
   7   5  -3         28.96         25.42         6.84 o                         
   8   5  -3          4.17          4.15         3.88 o                         
   9   5  -3          0.01          0.90         3.95 o                         
  10   5  -3          6.06          5.73         4.00 o                         
  11   5  -3          3.59          0.19         4.63 o                         
  12   5  -3          4.06          0.66         4.65 o                         
  13   5  -3          4.36          3.98         4.66 o                         
  14   5  -3          0.67          3.06         4.01 o                         
  15   5  -3         14.64          5.31         4.29 o                         
  16   5  -3          4.36          8.08         8.12 o                         
   2   0  -2       2601.29       2212.46        49.96 o                         
   4   0  -2        897.51        866.59        23.25 o                         
   6   0  -2        496.34        488.24        14.64 o                         
   8   0  -2        149.37        170.26        10.62 o                         
  10   0  -2       1583.50       1646.91        23.09 o                         
  12   0  -2        375.54        330.82        10.52 o                         
  14   0  -2        496.92        468.25        10.06 o                         
  16   0  -2         89.76         84.86        17.74 o                         
  18   0  -2        198.97        206.72        28.48 o                         
  20   0  -2        187.03        212.23        16.85 o                         
  22   0  -2         25.94         19.87         4.28 o                         
  24   0  -2        148.96        157.69        24.98 o                         
  26   0  -2         14.10         10.26         4.40 o                         
  28   0  -2         11.23          6.67         5.10 o                         
  30   0  -2         28.18         25.95        12.83 o                         
   1   1  -2      13165.11      17526.21       249.59 o                         
   2   1  -2        725.01        657.09        12.17 o                         
   3   1  -2         97.74         87.13         6.04 o                         
   4   1  -2        520.23        484.55        10.16 o                         
   5   1  -2        131.84        112.63         6.65 o                         
   6   1  -2        444.95        425.13        14.51 o                         
   7   1  -2       1087.80       1033.84        34.32 o                         
   8   1  -2        890.70        886.91        15.12 o                         
   9   1  -2        245.72        231.76         7.95 o                         
  10   1  -2         85.07         87.76         4.23 o                         
  11   1  -2         30.94         34.17         3.84 o                         
  12   1  -2         14.76         10.44         4.21 o                         
  13   1  -2        466.63        490.38         7.34 o                         
  14   1  -2        158.11        160.35         4.83 o                         
  15   1  -2         26.88         25.64         3.70 o                         
  16   1  -2        189.46        191.79         6.81 o                         
  17   1  -2        294.00        306.31         7.95 o                         
  18   1  -2        404.59        446.33        10.34 o                         
  19   1  -2        145.94        162.02         7.01 o                         
  20   1  -2         31.63         31.37         3.73 o                         
  21   1  -2         19.84         18.92         3.93 o                         
  22   1  -2        119.83        136.93         9.26 o                         
  23   1  -2         87.38         76.69         7.48 o                         
  24   1  -2         94.16         85.24         7.87 o                         
  25   1  -2         71.16         65.97         7.88 o                         
  26   1  -2          6.33          6.64         4.05 o                         
  27   1  -2          3.05          0.89         4.11 o                         
  28   1  -2         17.81         15.39         4.61 o                         
  29   1  -2          8.09          2.93         4.30 o                         
   0   2  -2       1235.71       1219.41        50.13 o                         
   1   2  -2        239.35        236.36         6.64 o                         
   2   2  -2         14.72         12.84         5.61 o                         
   3   2  -2        203.44        178.38         5.35 o                         
   4   2  -2        349.76        340.54        14.50 o                         
   5   2  -2        342.64        324.92        17.18 o                         
   6   2  -2       1587.41       1542.37        65.10 o                         
   7   2  -2        911.20        894.60        16.24 o                         
   8   2  -2        144.23        145.74         4.71 o                         
   9   2  -2         42.52         45.51         4.23 o                         
  10   2  -2         89.08         84.82         4.31 o                         
  11   2  -2         11.56         10.60         3.40 o                         
  12   2  -2        186.38        178.13         4.87 o                         
  13   2  -2        118.51        120.78         4.40 o                         
  14   2  -2        127.21        119.30         5.20 o                         
  15   2  -2        224.89        224.39         5.02 o                         
  16   2  -2        107.69        113.78         4.50 o                         
  17   2  -2        380.99        416.22        13.89 o                         
  18   2  -2        793.26        812.37        52.24 o                         
  19   2  -2        353.66        382.95        21.56 o                         
  20   2  -2        125.94        136.17         6.45 o                         
  21   2  -2         49.07         49.61         4.67 o                         
  22   2  -2         11.51         13.56         4.37 o                         
  23   2  -2         12.31          6.82         3.82 o                         
  24   2  -2         55.14         66.32         8.73 o                         
  25   2  -2         11.61          8.72         4.27 o                         
  26   2  -2         19.77         21.47         4.15 o                         
  27   2  -2          6.52          9.20         4.24 o                         
  28   2  -2         22.48         19.51         4.59 o                         
   0   3  -2        108.01        109.93         9.77 o                         
   1   3  -2         13.70          9.54         3.65 o                         
   2   3  -2         36.66         35.09         3.65 o                         
   3   3  -2        129.01        125.44         4.59 o                         
   4   3  -2        176.07        184.85         5.32 o                         
   5   3  -2         47.30         43.93         4.00 o                         
   6   3  -2        303.17        290.16        29.09 o                         
   7   3  -2         93.84         99.16         4.65 o                         
   8   3  -2         33.41         35.13         3.91 o                         
   9   3  -2          2.72          1.93         3.93 o                         
  10   3  -2         13.19         12.77         4.07 o                         
  11   3  -2          6.37          4.65         3.53 o                         
  12   3  -2          3.57          1.78         3.50 o                         
  13   3  -2         55.58         56.91         4.23 o                         
  14   3  -2         40.42         35.93         3.76 o                         
  15   3  -2          9.71          5.59         3.80 o                         
  16   3  -2         18.86         19.62         3.48 o                         
  17   3  -2        374.20        416.59        23.36 o                         
  18   3  -2        101.89        128.22         6.89 o                         
  19   3  -2         82.32         82.71         4.49 o                         
  20   3  -2         32.86         34.50         4.49 o                         
  21   3  -2         23.87         22.97         4.44 o                         
  22   3  -2         34.50         25.38         4.68 o                         
  23   3  -2          1.23         -2.78         3.86 o                         
  24   3  -2          4.81          6.32         3.90 o                         
  25   3  -2          1.90          4.33         4.21 o                         
  26   3  -2          2.58          1.01         4.38 o                         
   0   4  -2        749.07        861.11        97.90 o                         
   1   4  -2        386.78        422.82        18.96 o                         
   2   4  -2         69.62         80.41         4.32 o                         
   3   4  -2         67.26         70.99         6.14 o                         
   4   4  -2        157.08        174.71         6.23 o                         
   5   4  -2         30.54         36.93         3.85 o                         
   6   4  -2        140.36        189.32         7.21 o                         
   7   4  -2        204.71        243.01         8.13 o                         
   8   4  -2         16.51         15.72         3.69 o                         
   9   4  -2          0.65          3.37         3.60 o                         
  10   4  -2         15.53         12.11         4.31 o                         
  11   4  -2          4.16          2.80         3.69 o                         
  12   4  -2         15.30         12.64         4.36 o                         
  13   4  -2         14.78         10.42         3.75 o                         
  14   4  -2         18.56         17.40         4.05 o                         
  15   4  -2        122.89        129.75        11.44 o                         
  16   4  -2         11.00         11.22         4.07 o                         
  17   4  -2         31.27         26.65         4.06 o                         
  18   4  -2        121.69        123.74        10.52 o                         
  19   4  -2        100.42         90.37         9.82 o                         
  20   4  -2         53.55         39.43         3.94 o                         
  21   4  -2          6.12          1.26         4.22 o                         
  22   4  -2          5.12          2.16         4.04 o                         
   0   5  -2        252.57        265.98        60.02 o                         
   1   5  -2        152.18        174.58        20.24 o                         
   2   5  -2         56.15         62.03         4.32 o                         
   3   5  -2         20.27         22.09         4.20 o                         
   4   5  -2          8.71          8.53         4.80 o                         
   5   5  -2         20.37         19.21         4.25 o                         
   6   5  -2          6.78          4.59         4.12 o                         
   7   5  -2         14.47         11.48         4.93 o                         
   8   5  -2          0.12          1.93         4.08 o                         
   9   5  -2          8.94          8.27         4.20 o                         
  10   5  -2          2.97          0.69         4.15 o                         
  11   5  -2          4.34          4.61         4.22 o                         
  12   5  -2          0.59          1.91         3.91 o                         
  13   5  -2         17.93         12.64         4.11 o                         
  14   5  -2          0.91          1.58         3.99 o                         
  15   5  -2          4.94          2.69         4.26 o                         
  16   5  -2          1.24         -1.30         4.37 o                         
  17   5  -2         10.38          3.75         4.17 o                         
   0   6  -2         68.18         69.32         7.75 o                         
   1   6  -2         75.93         85.07         5.33 o                         
   2   6  -2          9.22          4.37         4.84 o                         
   3   6  -2          4.25          4.55         4.13 o                         
   4   6  -2          0.98          0.00         4.14 o                         
   5   6  -2          0.23         -1.61         4.11 o                         
   2   0  -1       1154.61       1083.08        37.88 o                         
   4   0  -1       1786.11       1697.63        33.29 o                         
   6   0  -1        230.49        212.43        11.49 o                         
   8   0  -1       1505.26       1406.16        40.54 o                         
  10   0  -1       1948.25       2074.97        58.43 o                         
  12   0  -1       8356.65       9886.41       257.29 o                         
  14   0  -1        744.96        716.51        12.49 o                         
  16   0  -1        111.65         94.28         8.32 o                         
  18   0  -1        102.57        117.01         7.57 o                         
  20   0  -1         49.50         43.23         8.50 o                         
  22   0  -1        128.91        122.74        15.59 o                         
  24   0  -1         51.31         51.36         7.34 o                         
  26   0  -1         10.20          7.97         4.77 o                         
  28   0  -1          8.55          8.56         5.47 o                         
  30   0  -1          7.17          4.66         5.07 o                         
   1   1  -1       2356.39       2135.67        44.84 o                         
   2   1  -1       1494.91       1269.62        24.47 o                         
   3   1  -1       1309.55       1108.68        22.32 o                         
   4   1  -1       3217.39       3244.63        29.56 o                         
   5   1  -1        694.17        586.73        18.59 o                         
   6   1  -1        512.54        452.18         8.73 o                         
   7   1  -1        154.99        130.31         5.77 o                         
   8   1  -1        206.24        188.72         5.23 o                         
   9   1  -1        158.04        146.81         6.06 o                         
  10   1  -1        580.34        587.72        21.66 o                         
  11   1  -1       1750.17       1731.71        16.70 o                         
  12   1  -1       1137.61       1107.05        19.49 o                         
  13   1  -1        393.90        380.72         6.20 o                         
  14   1  -1        457.87        480.14         7.29 o                         
  15   1  -1        168.95        177.34         6.37 o                         
  16   1  -1         17.63         17.42         3.73 o                         
  17   1  -1        121.96        113.32         4.73 o                         
  18   1  -1         14.49         12.42         3.77 o                         
  19   1  -1        176.02        191.15        11.13 o                         
  20   1  -1         88.84         77.27         6.47 o                         
  21   1  -1         24.33         18.78         3.88 o                         
  22   1  -1         90.03         90.86         5.79 o                         
  23   1  -1         95.06        106.46         4.70 o                         
  24   1  -1         30.37         31.56         4.52 o                         
  25   1  -1          5.90          2.65         4.02 o                         
  26   1  -1         11.90          8.45         4.12 o                         
  27   1  -1          4.52          2.29         4.40 o                         
  28   1  -1         18.60         12.92         4.65 o                         
  29   1  -1         11.17          5.99         4.36 o                         
  30   1  -1          0.02         -2.30         4.28 o                         
   1   2  -1        650.78        579.50         8.91 o                         
   2   2  -1        450.65        422.65         7.80 o                         
   3   2  -1        330.32        313.33         7.35 o                         
   4   2  -1       1926.85       1888.68        25.45 o                         
   5   2  -1        517.09        488.56         8.28 o                         
   6   2  -1        111.15        108.78         4.73 o                         
   7   2  -1        962.99        993.82        22.61 o                         
   8   2  -1        406.63        426.10        12.56 o                         
   9   2  -1         86.80         81.55         4.48 o                         
  10   2  -1          7.06          7.10         3.86 o                         
  11   2  -1         93.88         96.18         4.36 o                         
  12   2  -1         47.45         48.82         3.94 o                         
  13   2  -1          1.04         -0.97         3.30 o                         
  14   2  -1        213.53        221.84         7.92 o                         
  15   2  -1         15.36         12.88         3.73 o                         
  16   2  -1        374.39        411.16        17.32 o                         
  17   2  -1        510.71        569.70        19.98 o                         
  18   2  -1        635.78        707.27        17.19 o                         
  19   2  -1        609.07        650.88        16.41 o                         
  20   2  -1         52.20         49.28         4.49 o                         
  21   2  -1         29.33         33.01         4.48 o                         
  22   2  -1         31.38         26.16         4.22 o                         
  23   2  -1         11.89          8.35         4.06 o                         
  24   2  -1         50.37         57.69         6.18 o                         
  25   2  -1          4.83          4.66         4.47 o                         
  26   2  -1         11.94          9.58         4.61 o                         
  27   2  -1          1.20          0.18         4.57 o                         
  28   2  -1          5.17          5.85         4.33 o                         
  29   2  -1         61.95         20.93         9.59 o                         
   1   3  -1          7.00          4.76         3.64 o                         
   2   3  -1         43.03         41.54         4.52 o                         
   3   3  -1        230.88        231.03         5.58 o                         
   4   3  -1        276.14        273.18         7.48 o                         
   5   3  -1        173.94        200.76         8.82 o                         
   6   3  -1         22.80         21.35         3.76 o                         
   7   3  -1        919.82       1021.27        19.30 o                         
   8   3  -1         32.37         32.62         4.18 o                         
   9   3  -1         18.20         16.08         4.06 o                         
  10   3  -1         20.43         16.14         3.79 o                         
  11   3  -1         50.99         54.95         4.40 o                         
  12   3  -1          3.01          1.92         3.89 o                         
  13   3  -1          8.82         10.13         3.73 o                         
  14   3  -1         43.59         44.95         3.99 o                         
  15   3  -1         48.05         46.87         4.37 o                         
  16   3  -1         82.86         82.63         4.06 o                         
  17   3  -1        709.77        832.94        31.58 o                         
  18   3  -1        160.76        190.72         8.21 o                         
  19   3  -1        386.05        437.12        21.61 o                         
  20   3  -1         51.54         52.94         4.34 o                         
  21   3  -1         60.67         62.63         7.13 o                         
  22   3  -1          9.80          7.01         4.12 o                         
  23   3  -1          8.38          6.43         4.20 o                         
  24   3  -1          1.50         -0.43         4.16 o                         
  25   3  -1          7.31          6.74         4.32 o                         
  26   3  -1          1.78          4.36         4.33 o                         
   1   4  -1         14.99         16.97         4.10 o                         
   2   4  -1         67.75         65.56         4.17 o                         
   3   4  -1         17.73         18.79         4.15 o                         
   4   4  -1         11.80         11.67         4.16 o                         
   5   4  -1         52.56         57.67         4.00 o                         
   6   4  -1         16.44         17.66         3.91 o                         
   7   4  -1         90.42        101.02         4.82 o                         
   8   4  -1         18.52         19.70         3.98 o                         
   9   4  -1          4.89          5.10         3.86 o                         
  10   4  -1         27.76         25.82         3.82 o                         
  11   4  -1          3.04          4.16         4.19 o                         
  12   4  -1         15.05          9.79         3.68 o                         
  13   4  -1          8.37          5.25         4.19 o                         
  14   4  -1         23.89         22.07         4.11 o                         
  15   4  -1          5.86          0.82         4.23 o                         
  16   4  -1         89.96         86.70         7.56 o                         
  17   4  -1          0.42          3.27         3.71 o                         
  18   4  -1         42.44         39.45         4.49 o                         
  19   4  -1         96.59         92.90         7.84 o                         
  20   4  -1          8.58          5.21         3.65 o                         
  21   4  -1         26.96         31.71         4.46 o                         
  22   4  -1         11.03          3.52         4.02 o                         
  23   4  -1          0.17         -0.08         3.99 o                         
   1   5  -1         79.99         94.87         5.60 o                         
   2   5  -1         67.95         77.55         9.09 o                         
   3   5  -1         43.88         53.96         4.82 o                         
   4   5  -1          2.18          2.70         3.69 o                         
   5   5  -1          0.26          2.05         3.94 o                         
   6   5  -1          2.07         -1.53         4.36 o                         
   7   5  -1         14.20         14.88         3.88 o                         
   8   5  -1          5.81          4.62         4.09 o                         
   9   5  -1          2.03          2.80         4.06 o                         
  10   5  -1         35.76         33.62         6.89 o                         
  11   5  -1         73.17         74.50         8.04 o                         
  12   5  -1        151.72        125.33        16.35 o                         
  13   5  -1         14.75         12.25         4.32 o                         
  14   5  -1         13.49         11.48         4.31 o                         
  15   5  -1          9.98          3.49         4.25 o                         
  16   5  -1          6.47          7.98         4.23 o                         
  17   5  -1         11.18          2.33         4.09 o                         
  18   5  -1          2.83          2.17         4.63 o                         
   1   6  -1         28.48         18.27         4.40 o                         
   2   6  -1         32.36         23.33         4.61 o                         
   3   6  -1         16.73         14.17         4.85 o                         
   4   6  -1          3.10          1.30         4.68 o                         
   5   6  -1          0.11         -2.05         4.36 o                         
   6   6  -1          4.74          4.92         4.37 o                         
   7   6  -1          4.40         13.22         8.23 o                         
   4   0   0       3157.86       3428.90        52.86 o                         
   6   0   0       2867.29       2761.28       152.78 o                         
   8   0   0        736.39        775.47        25.97 o                         
  10   0   0        443.18        413.61        11.70 o                         
  12   0   0        445.20        513.20        11.19 o                         
  14   0   0        871.23        883.35        47.86 o                         
  16   0   0         12.09          7.86         5.58 o                         
  18   0   0        582.33        637.36        49.62 o                         
  20   0   0          1.71          5.55         4.96 o                         
  22   0   0         70.43         74.84        19.73 o                         
  24   0   0        577.71        502.42        52.69 o                         
  26   0   0         37.73         37.07         5.58 o                         
  28   0   0         68.14         64.97        10.47 o                         
  30   0   0         24.52         23.04         9.13 o                         
   0   1   0       6424.18       6659.47       103.75 o                         
   1   1   0       1312.39        997.57        41.86 o                         
   2   1   0        827.76        602.46        12.57 o                         
   3   1   0       1243.49       1057.60        15.92 o                         
   4   1   0        768.89        630.21        21.13 o                         
   5   1   0        333.92        334.97         8.93 o                         
   6   1   0        428.50        400.47         8.65 o                         
   7   1   0          2.90          7.05         4.49 o                         
   8   1   0        147.33        158.35         5.42 o                         
   9   1   0          0.14          2.81         3.80 o                         
  10   1   0       1283.03       1320.50        12.50 o                         
  11   1   0         57.73         62.88         4.21 o                         
  12   1   0        388.55        359.53         6.55 o                         
  13   1   0          7.33          4.90         3.34 o                         
  14   1   0        683.81        672.41         9.43 o                         
  15   1   0          0.00          0.06         3.56 o                         
  16   1   0        139.28        148.96         6.55 o                         
  17   1   0         89.68         86.25         4.32 o                         
  18   1   0        190.86        213.29         9.54 o                         
  19   1   0         73.83         90.65         4.74 o                         
  20   1   0          4.14          9.44         3.83 o                         
  21   1   0        105.30        105.37         6.44 o                         
  22   1   0          9.03          2.99         3.64 o                         
  23   1   0         15.54         15.03         4.01 o                         
  24   1   0        133.58        145.95        10.94 o                         
  25   1   0          4.67          4.05         4.00 o                         
  26   1   0         12.47          8.58         4.14 o                         
  27   1   0          0.04          3.62         3.80 o                         
  28   1   0         11.43          9.02         4.34 o                         
  29   1   0          0.16         -2.65         4.23 o                         
  30   1   0         14.60         10.02         4.80 o                         
   0   2   0        533.11        515.21        23.38 o                         
   1   2   0        201.95        182.04         6.10 o                         
   2   2   0        838.94        702.84         9.40 o                         
   3   2   0        368.85        335.94         7.39 o                         
   4   2   0          4.52          1.60         4.31 o                         
   5   2   0        352.01        363.80         7.23 o                         
   6   2   0        117.75        114.28         5.22 o                         
   7   2   0        779.47        719.97         8.51 o                         
   8   2   0        651.88        617.19        11.76 o                         
   9   2   0         80.50         74.66         3.99 o                         
  10   2   0          0.27         -0.05         3.28 o                         
  11   2   0          0.00          0.07         3.49 o                         
  12   2   0        211.39        230.14         5.10 o                         
  13   2   0          2.75          3.12         2.97 o                         
  14   2   0          2.16          0.45         3.35 o                         
  15   2   0          2.38         -0.08         3.60 o                         
  16   2   0          0.65          1.65         3.45 o                         
  17   2   0       1026.10       1193.20        35.77 o                         
  18   2   0        168.54        176.87         5.00 o                         
  19   2   0        523.57        593.82        25.67 o                         
  20   2   0         33.22         26.50         4.41 o                         
  21   2   0          6.03          6.36         3.99 o                         
  22   2   0        200.30        245.28        17.10 o                         
  23   2   0          2.21          0.87         3.76 o                         
  24   2   0          0.96         -0.08         4.40 o                         
  25   2   0          3.43          5.58         4.48 o                         
  26   2   0          1.44         -2.46         3.94 o                         
  27   2   0          1.17         -1.28         4.01 o                         
  28   2   0          0.35          2.42         4.27 o                         
  29   2   0         19.10          7.87         6.02 o                         
   0   3   0         49.33         53.06         5.99 o                         
   1   3   0        112.64        111.86         4.48 o                         
   2   3   0         17.34         15.09         3.64 o                         
   3   3   0         17.57         16.09         3.71 o                         
   4   3   0         40.49         38.46         4.19 o                         
   5   3   0       1157.20       1273.04        20.41 o                         
   6   3   0        152.73        151.87         4.81 o                         
   7   3   0       1518.15       1631.66        25.99 o                         
   8   3   0        122.28        119.44         4.58 o                         
   9   3   0         50.99         64.35         4.38 o                         
  10   3   0          9.85         12.55         3.46 o                         
  11   3   0         40.03         40.28         3.72 o                         
  12   3   0          5.32          6.31         3.41 o                         
  13   3   0         66.09         70.18         4.44 o                         
  14   3   0          0.70          3.91         3.41 o                         
  15   3   0        574.95        582.11        15.04 o                         
  16   3   0         41.95         43.43         3.87 o                         
  17   3   0        530.61        598.78        27.69 o                         
  18   3   0          8.13          8.40         3.74 o                         
  19   3   0       1176.90       1450.13        68.60 o                         
  20   3   0         16.24         17.33         4.12 o                         
  21   3   0         12.68         13.15         4.08 o                         
  22   3   0          4.60          2.93         3.80 o                         
  23   3   0          4.33          0.83         4.15 o                         
  24   3   0          4.58          7.08         4.58 o                         
  25   3   0         42.86         33.13         4.88 o                         
  26   3   0         10.18          8.36         4.52 o                         
  27   3   0         10.27          2.67         4.95 o                         
   0   4   0          4.88          8.20         5.65 o                         
   1   4   0          0.01          0.07         3.99 o                         
   2   4   0         17.67         19.09         3.84 o                         
   3   4   0          5.67          4.18         3.51 o                         
   4   4   0          7.65          6.91         3.81 o                         
   5   4   0        179.27        190.76         6.68 o                         
   6   4   0         38.31         33.92         4.41 o                         
   7   4   0         20.14         12.31         3.96 o                         
   8   4   0          0.06         -2.51         3.84 o                         
   9   4   0          0.75          1.15         3.77 o                         
  10   4   0         16.80         10.87         3.66 o                         
  11   4   0          6.48          8.17         3.88 o                         
  12   4   0          6.73          5.72         4.18 o                         
  13   4   0          0.63         -0.70         4.16 o                         
  14   4   0         83.98         89.76         4.97 o                         
  15   4   0          9.78          9.24         4.26 o                         
  16   4   0          1.72          2.02         3.92 o                         
  17   4   0         88.92         91.96         7.14 o                         
  18   4   0          6.78          5.05         3.56 o                         
  19   4   0          0.16          1.58         3.53 o                         
  20   4   0          1.11          2.18         3.82 o                         
  21   4   0          1.39          1.75         4.13 o                         
  22   4   0          4.03          5.02         4.52 o                         
  23   4   0          0.31          0.64         4.59 o                         
   0   5   0       1208.96       1603.42       254.05 o                         
   1   5   0          4.33          4.27         4.07 o                         
   2   5   0        136.62        157.28         9.24 o                         
   3   5   0         60.63         65.41         4.48 o                         
   4   5   0          4.62          3.60         3.70 o                         
   5   5   0         18.46         12.72         4.13 o                         
   6   5   0         26.51         29.84         4.56 o                         
   7   5   0          8.35          6.92         4.12 o                         
   8   5   0          0.07          1.11         4.03 o                         
   9   5   0         10.75          9.15         4.17 o                         
  10   5   0         16.69         15.81         4.53 o                         
  11   5   0          1.82          1.65         3.87 o                         
  12   5   0          1.74          0.91         4.14 o                         
  13   5   0          5.20          5.16         3.95 o                         
  14   5   0         23.89         15.19         4.68 o                         
  15   5   0         16.83          6.11         4.35 o                         
  16   5   0          0.34         -2.77         4.23 o                         
  17   5   0          2.87          0.40         4.34 o                         
  18   5   0          2.59          2.79         6.15 o                         
   0   6   0        289.47        267.36         9.70 o                         
   1   6   0         32.84         25.46         4.37 o                         
   2   6   0         33.26         30.08         8.70 o                         
   3   6   0         26.77         18.09         4.65 o                         
   4   6   0          6.49          4.29         4.39 o                         
   5   6   0          0.34          1.29         4.04 o                         
   6   6   0         13.70          7.56         4.56 o                         
   7   6   0          0.79         -0.03         4.33 o                         
   8   6   0          0.02          0.05         8.27 o                         
   2   0   1       1155.92        960.19        98.98 o                         
   4   0   1       1786.68       1565.51       119.20 o                         
   6   0   1        230.25        204.76        11.11 o                         
   8   0   1       1502.23       1388.55        21.41 o                         
  10   0   1       1947.58       2060.87        24.96 o                         
  12   0   1       8361.89       9223.36       414.28 o                         
  14   0   1        747.28        726.36        17.41 o                         
  16   0   1        111.22        106.60         9.99 o                         
  18   0   1        102.74        108.31        13.27 o                         
  20   0   1         49.49         44.14         5.47 o                         
  22   0   1        129.08        128.95        19.86 o                         
  24   0   1         51.36         46.23         7.37 o                         
  26   0   1         10.11          9.02         5.77 o                         
  28   0   1          8.44          2.56         4.56 o                         
  30   0   1          7.23         -2.79         6.54 o                         
   1   1   1       2355.08       2004.86        98.19 o                         
   2   1   1       1496.05       1200.77        27.97 o                         
   3   1   1       1308.24       1148.22        15.47 o                         
   4   1   1       3218.12       3113.40        77.20 o                         
   5   1   1        694.75        577.02        19.28 o                         
   6   1   1        513.62        449.99         9.05 o                         
   7   1   1        155.48        136.91         5.63 o                         
   8   1   1        206.83        177.15         5.21 o                         
   9   1   1        157.91        148.49         4.90 o                         
  10   1   1        580.16        605.08        10.56 o                         
  11   1   1       1749.70       1695.82        41.30 o                         
  12   1   1       1136.41       1111.14        15.51 o                         
  13   1   1        393.77        381.66         6.54 o                         
  14   1   1        456.66        480.11         7.22 o                         
  15   1   1        168.92        171.24         6.60 o                         
  16   1   1         17.52         16.95         3.77 o                         
  17   1   1        121.81        118.08         4.36 o                         
  18   1   1         14.38         10.34         3.78 o                         
  19   1   1        175.98        190.64         7.18 o                         
  20   1   1         89.00         86.79         5.10 o                         
  21   1   1         24.28         16.53         3.92 o                         
  22   1   1         90.00         86.43         5.15 o                         
  23   1   1         95.05        111.09         6.49 o                         
  24   1   1         30.20         34.45         4.02 o                         
  25   1   1          5.95          5.68         4.07 o                         
  26   1   1         11.96          7.51         4.17 o                         
  27   1   1          4.53          2.68         4.13 o                         
  28   1   1         18.64         10.83         4.12 o                         
  29   1   1         11.06          3.35         4.09 o                         
  30   1   1          0.02          1.01         4.30 o                         
   1   2   1        650.66        595.91        10.71 o                         
   2   2   1        451.00        415.03         7.70 o                         
   3   2   1        330.73        309.84         7.31 o                         
   4   2   1       1925.57       1879.00        22.76 o                         
   5   2   1        516.71        481.82        13.65 o                         
   6   2   1        111.47        105.88         4.99 o                         
   7   2   1        963.19        967.34        34.08 o                         
   8   2   1        407.20        425.62         6.85 o                         
   9   2   1         86.81         80.74         4.59 o                         
  10   2   1          6.98          5.42         3.37 o                         
  11   2   1         93.77         98.37         4.33 o                         
  12   2   1         47.42         47.04         4.20 o                         
  13   2   1          1.05          1.81         3.33 o                         
  14   2   1        213.39        210.73         4.72 o                         
  15   2   1         15.33         14.62         3.53 o                         
  16   2   1        374.10        395.13        20.64 o                         
  17   2   1        511.23        505.22        22.65 o                         
  18   2   1        635.29        704.38        22.33 o                         
  19   2   1        608.78        665.15        27.79 o                         
  20   2   1         52.19         53.48         4.60 o                         
  21   2   1         29.42         34.30         4.50 o                         
  22   2   1         31.44         31.48         4.26 o                         
  23   2   1         11.86         10.62         4.46 o                         
  24   2   1         50.43         62.04         6.94 o                         
  25   2   1          4.85          4.87         3.92 o                         
  26   2   1         11.99         14.19         4.70 o                         
  27   2   1          1.21          2.80         4.31 o                         
  28   2   1          5.18          0.46         4.46 o                         
  29   2   1         62.08         50.69         7.23 o                         
   1   3   1          6.97          7.10         3.86 o                         
   2   3   1         43.12         35.77         3.91 o                         
   3   3   1        231.24        225.43         5.33 o                         
   4   3   1        275.77        268.07         7.57 o                         
   5   3   1        173.41        197.87         5.38 o                         
   6   3   1         22.89         23.04         3.79 o                         
   7   3   1        919.50       1014.55        10.41 o                         
   8   3   1         32.42         31.04         4.20 o                         
   9   3   1         18.27         16.97         4.02 o                         
  10   3   1         20.47         18.57         3.76 o                         
  11   3   1         51.07         52.24         3.85 o                         
  12   3   1          3.00          1.74         3.70 o                         
  13   3   1          8.83          8.94         3.76 o                         
  14   3   1         43.66         42.42         4.32 o                         
  15   3   1         48.21         49.19         3.92 o                         
  16   3   1         82.82         89.31         6.13 o                         
  17   3   1        710.30        840.45        40.20 o                         
  18   3   1        160.84        199.84        13.47 o                         
  19   3   1        386.16        430.30        17.31 o                         
  20   3   1         51.57         52.87         4.46 o                         
  21   3   1         60.57         76.03         4.64 o                         
  22   3   1          9.79         10.05         4.17 o                         
  23   3   1          8.38         10.18         4.57 o                         
  24   3   1          1.47         -0.68         4.64 o                         
  25   3   1          7.34          4.90         4.40 o                         
  26   3   1          1.80         -1.86         4.16 o                         
   1   4   1         14.98         14.58         3.85 o                         
   2   4   1         67.90         62.36         4.50 o                         
   3   4   1         17.58         18.64         3.89 o                         
   4   4   1         11.85         13.11         3.59 o                         
   5   4   1         52.60         58.33         4.27 o                         
   6   4   1         16.49         15.10         3.67 o                         
   7   4   1         90.52         93.02         4.54 o                         
   8   4   1         18.48         24.21         3.97 o                         
   9   4   1          4.85          6.40         4.19 o                         
  10   4   1         27.67         28.80         4.37 o                         
  11   4   1          3.01          2.80         3.91 o                         
  12   4   1         14.95          8.75         3.92 o                         
  13   4   1          8.39          4.83         3.87 o                         
  14   4   1         23.84         23.78         4.41 o                         
  15   4   1          5.82          4.66         3.95 o                         
  16   4   1         89.82         85.97         5.79 o                         
  17   4   1          0.43          2.09         3.98 o                         
  18   4   1         42.41         40.15         5.34 o                         
  19   4   1         96.52         96.33         7.54 o                         
  20   4   1          8.58          1.80         4.19 o                         
  21   4   1         26.97         26.44         5.27 o                         
  22   4   1         11.07          7.04         4.69 o                         
  23   4   1          0.18         -1.18         5.19 o                         
   1   5   1         79.94         84.73         4.68 o                         
   2   5   1         68.03         77.14         4.59 o                         
   3   5   1         43.84         50.19         4.66 o                         
   4   5   1          2.18          0.54         4.34 o                         
   5   5   1          0.25          1.49         4.28 o                         
   6   5   1          2.08          3.92         4.01 o                         
   7   5   1         14.15         15.32         4.50 o                         
   8   5   1          5.80          4.94         4.48 o                         
   9   5   1          2.04          3.69         4.44 o                         
  10   5   1         35.79         26.88         4.16 o                         
  11   5   1         73.07         67.66         8.67 o                         
  12   5   1        151.84        134.38         9.78 o                         
  13   5   1         14.73          8.06         4.66 o                         
  14   5   1         13.52          9.42         4.67 o                         
  15   5   1          9.99          7.24         4.33 o                         
  16   5   1          6.45          4.35         4.04 o                         
  17   5   1         11.20          4.67         4.43 o                         
  18   5   1          2.85          1.31         6.71 o                         
   1   6   1         28.45         23.93         7.46 o                         
   2   6   1         32.40         16.05         4.64 o                         
   3   6   1         16.71          9.90         4.22 o                         
   4   6   1          3.10          3.26         4.37 o                         
   5   6   1          0.11         -2.25         4.36 o                         
   6   6   1          4.75          4.15         4.47 o                         
   7   6   1          4.41          6.95         5.29 o                         
   2   0   2       2604.42       2269.69        93.29 o                         
   4   0   2        895.66        831.24        34.73 o                         
   6   0   2        498.02        463.09        18.90 o                         
   8   0   2        149.46        152.23         8.39 o                         
  10   0   2       1583.98       1518.93        57.25 o                         
  12   0   2        375.12        308.18        34.31 o                         
  14   0   2        495.66        485.90        26.85 o                         
  16   0   2         89.84         85.75         6.71 o                         
  18   0   2        198.66        211.52        11.38 o                         
  20   0   2        186.99        208.35        30.79 o                         
  22   0   2         25.94         17.07         5.29 o                         
  24   0   2        148.95        155.35        21.20 o                         
  26   0   2         14.04          7.47         4.86 o                         
  28   0   2         11.25          9.46         4.60 o                         
  30   0   2         28.34         17.15         6.08 o                         
   1   1   2      13167.47      16898.32       464.97 o                         
   2   1   2        724.37        626.40        18.38 o                         
   3   1   2         97.62         80.68         5.97 o                         
   4   1   2        519.61        424.18        30.06 o                         
   5   1   2        131.03        118.21         5.99 o                         
   6   1   2        445.58        429.47         9.08 o                         
   7   1   2       1086.42       1066.02        26.89 o                         
   8   1   2        891.29        865.23        25.92 o                         
   9   1   2        245.69        239.70         6.12 o                         
  10   1   2         85.17         85.64         5.09 o                         
  11   1   2         31.09         34.93         4.18 o                         
  12   1   2         14.72         10.24         3.47 o                         
  13   1   2        466.63        528.32         7.26 o                         
  14   1   2        157.97        165.37         5.15 o                         
  15   1   2         26.86         21.82         3.83 o                         
  16   1   2        189.88        189.63         6.78 o                         
  17   1   2        293.68        319.10         6.14 o                         
  18   1   2        404.84        441.14        16.93 o                         
  19   1   2        145.37        166.89        10.39 o                         
  20   1   2         31.67         28.47         4.37 o                         
  21   1   2         19.74         23.04         3.78 o                         
  22   1   2        119.92        131.61         5.59 o                         
  23   1   2         87.32         91.43         8.00 o                         
  24   1   2         94.26         93.69         6.33 o                         
  25   1   2         71.09         71.84         6.56 o                         
  26   1   2          6.35          2.99         4.17 o                         
  27   1   2          3.02          0.68         4.50 o                         
  28   1   2         17.92         13.61         4.43 o                         
  29   1   2          8.06          2.92         4.07 o                         
  30   1   2         24.64         20.28        11.97 o                         
   0   2   2       1233.91       1146.13        73.35 o                         
   1   2   2        239.27        237.61         6.92 o                         
   2   2   2         14.61         17.64         5.12 o                         
   3   2   2        203.39        184.35         5.99 o                         
   4   2   2        349.75        339.52         8.48 o                         
   5   2   2        343.38        336.07         9.87 o                         
   6   2   2       1586.52       1542.27        13.47 o                         
   7   2   2        911.73        900.32        15.09 o                         
   8   2   2        144.12        141.83         5.23 o                         
   9   2   2         42.69         45.69         3.75 o                         
  10   2   2         88.89         84.26         4.63 o                         
  11   2   2         11.56         10.09         3.66 o                         
  12   2   2        186.30        193.60         5.06 o                         
  13   2   2        118.73        119.20         4.40 o                         
  14   2   2        127.45        122.57         4.12 o                         
  15   2   2        225.00        223.64         5.52 o                         
  16   2   2        107.75        115.88         4.64 o                         
  17   2   2        380.97        447.71        16.54 o                         
  18   2   2        792.81        882.25        35.28 o                         
  19   2   2        353.98        425.06        18.23 o                         
  20   2   2        126.05        137.13         5.32 o                         
  21   2   2         49.08         52.19         4.48 o                         
  22   2   2         11.51         11.06         4.44 o                         
  23   2   2         12.36         10.23         4.19 o                         
  24   2   2         55.05         58.86         5.52 o                         
  25   2   2         11.64          9.26         5.09 o                         
  26   2   2         19.72         20.12         4.88 o                         
  27   2   2          6.52          4.83         4.43 o                         
  28   2   2         22.44         12.57         4.74 o                         
   0   3   2        107.75        110.24         6.67 o                         
   1   3   2         13.78         11.23         3.70 o                         
   2   3   2         36.66         35.70         3.89 o                         
   3   3   2        128.96        129.06         4.67 o                         
   4   3   2        176.14        187.10         5.09 o                         
   5   3   2         47.45         41.27         3.96 o                         
   6   3   2        303.33        319.65         6.25 o                         
   7   3   2         94.19        104.00         4.29 o                         
   8   3   2         33.36         31.41         4.20 o                         
   9   3   2          2.73          2.01         3.46 o                         
  10   3   2         13.13         10.33         4.07 o                         
  11   3   2          6.44          5.54         4.45 o                         
  12   3   2          3.51          1.37         4.05 o                         
  13   3   2         55.71         55.16         4.23 o                         
  14   3   2         40.49         42.49         4.26 o                         
  15   3   2          9.64          7.88         3.61 o                         
  16   3   2         18.86         14.12         3.35 o                         
  17   3   2        374.35        466.96        21.17 o                         
  18   3   2        101.84        128.16         5.86 o                         
  19   3   2         82.50         79.67         4.73 o                         
  20   3   2         32.82         37.52         4.66 o                         
  21   3   2         23.94         16.49         4.34 o                         
  22   3   2         34.51         25.54         5.24 o                         
  23   3   2          1.23          2.78         4.52 o                         
  24   3   2          4.80          5.11         4.70 o                         
  25   3   2          1.91         -0.37         4.39 o                         
  26   3   2          2.57          3.85         4.46 o                         
   0   4   2        747.77        750.49        55.30 o                         
   1   4   2        386.64        421.65        15.19 o                         
   2   4   2         69.52         70.08         4.27 o                         
   3   4   2         67.25         69.62         4.58 o                         
   4   4   2        156.92        166.13         6.02 o                         
   5   4   2         30.42         34.81         4.11 o                         
   6   4   2        140.40        168.57        12.57 o                         
   7   4   2        204.75        236.76         7.27 o                         
   8   4   2         16.56         11.46         3.98 o                         
   9   4   2          0.67          2.75         3.63 o                         
  10   4   2         15.58         16.58         4.32 o                         
  11   4   2          4.13          4.11         4.26 o                         
  12   4   2         15.26         16.15         3.81 o                         
  13   4   2         14.78          8.37         4.03 o                         
  14   4   2         18.51         14.14         3.89 o                         
  15   4   2        122.79        126.47         5.67 o                         
  16   4   2         11.02         12.04         4.13 o                         
  17   4   2         31.23         26.19         4.33 o                         
  18   4   2        121.82        118.39         4.92 o                         
  19   4   2        100.30        103.52        13.05 o                         
  20   4   2         53.57         47.00         4.46 o                         
  21   4   2          6.08          5.93         4.69 o                         
  22   4   2          5.16          3.38         4.13 o                         
   0   5   2        252.98        272.04         8.57 o                         
   1   5   2        152.17        173.24        10.81 o                         
   2   5   2         56.26         65.64         4.57 o                         
   3   5   2         20.24         18.62         4.22 o                         
   4   5   2          8.69          7.13         4.46 o                         
   5   5   2         20.38         22.16         4.03 o                         
   6   5   2          6.84          6.41         4.15 o                         
   7   5   2         14.44         10.97         4.19 o                         
   8   5   2          0.11         -3.50         4.12 o                         
   9   5   2          8.94          3.20         4.21 o                         
  10   5   2          2.98          1.54         4.21 o                         
  11   5   2          4.34          6.12         4.63 o                         
  12   5   2          0.61          4.65         4.51 o                         
  13   5   2         17.93          5.99         4.82 o                         
  14   5   2          0.89          1.90         4.02 o                         
  15   5   2          4.98          0.75         4.34 o                         
  16   5   2          1.25          1.03         4.36 o                         
  17   5   2         10.37          4.28         4.51 o                         
   0   6   2         68.27         43.45         6.97 o                         
   1   6   2         76.03         69.26         5.39 o                         
   2   6   2          9.23          3.00         4.51 o                         
   3   6   2          4.25          4.32         4.79 o                         
   4   6   2          0.98         -2.68         4.46 o                         
   5   6   2          0.22         -0.73         5.85 o                         
   2   0   3       6595.38       7199.40       124.26 o                         
   4   0   3       2238.13       2274.79        66.31 o                         
   6   0   3       1042.48        982.37        41.82 o                         
   8   0   3        117.15        112.99         8.81 o                         
  10   0   3         70.83         66.70         5.79 o                         
  12   0   3          3.33          3.83         5.33 o                         
  14   0   3         84.95         85.20         6.42 o                         
  16   0   3        223.29        219.49        14.04 o                         
  18   0   3        181.35        183.93        25.33 o                         
  20   0   3        114.68        116.50        22.19 o                         
  22   0   3        198.62        220.78        32.89 o                         
  24   0   3         57.43         67.06        11.88 o                         
  26   0   3         12.16          4.85         5.45 o                         
  28   0   3         21.55         15.60         5.80 o                         
   1   1   3         99.79         85.46         7.29 o                         
   2   1   3        483.68        388.32        30.01 o                         
   3   1   3        142.46        138.50         7.10 o                         
   4   1   3        711.73        678.45        21.90 o                         
   5   1   3         65.21         61.99         6.25 o                         
   6   1   3        414.31        444.31         8.06 o                         
   7   1   3        861.85        856.86        44.41 o                         
   8   1   3        254.63        238.07        10.21 o                         
   9   1   3          8.52         11.34         4.33 o                         
  10   1   3        320.33        316.53        14.65 o                         
  11   1   3        418.69        411.02         7.16 o                         
  12   1   3       1408.31       1522.98        15.91 o                         
  13   1   3        388.23        417.76         6.63 o                         
  14   1   3        207.89        201.87         5.08 o                         
  15   1   3         76.09         80.78         4.34 o                         
  16   1   3        132.85        133.65         4.51 o                         
  17   1   3        585.70        652.36        10.10 o                         
  18   1   3        763.51        832.40        23.27 o                         
  19   1   3        307.33        326.31         9.99 o                         
  20   1   3         75.00         79.72         6.38 o                         
  21   1   3        126.31        129.34         5.93 o                         
  22   1   3         17.24         17.50         4.06 o                         
  23   1   3         15.68         14.97         4.42 o                         
  24   1   3          5.90          5.14         4.34 o                         
  25   1   3          6.87          3.43         3.80 o                         
  26   1   3         10.25          5.17         5.00 o                         
  27   1   3          3.79          2.10         4.18 o                         
  28   1   3          2.10          6.54         4.23 o                         
  29   1   3         34.61         11.36         4.85 o                         
   1   2   3         81.33         72.47         5.55 o                         
   2   2   3        256.20        246.81         7.54 o                         
   3   2   3        113.73        101.86         4.55 o                         
   4   2   3        197.39        193.58         5.48 o                         
   5   2   3         85.41         81.80         4.53 o                         
   6   2   3        807.02        796.75        13.41 o                         
   7   2   3        312.70        317.36        17.19 o                         
   8   2   3         91.74         85.94         4.25 o                         
   9   2   3         19.06         18.38         3.56 o                         
  10   2   3        256.69        249.18        12.51 o                         
  11   2   3        412.67        414.23        15.23 o                         
  12   2   3        195.67        222.91         5.78 o                         
  13   2   3        234.96        246.29        14.04 o                         
  14   2   3        136.58        150.24         4.95 o                         
  15   2   3         40.40         40.68         4.39 o                         
  16   2   3        113.82        123.50         4.54 o                         
  17   2   3         71.17         75.83         4.19 o                         
  18   2   3        102.39         92.23         4.66 o                         
  19   2   3        145.44        153.98         7.70 o                         
  20   2   3        128.17        133.70         7.90 o                         
  21   2   3          3.48          2.17         3.78 o                         
  22   2   3         29.23         31.14         4.64 o                         
  23   2   3          0.12          0.04         4.46 o                         
  24   2   3         17.13         23.49         4.68 o                         
  25   2   3          0.60          2.17         4.25 o                         
  26   2   3         13.94         13.41         4.83 o                         
  27   2   3          2.01          3.67         4.75 o                         
   1   3   3        220.70        237.62         7.84 o                         
   2   3   3          3.55          3.27         3.98 o                         
   3   3   3         75.79         77.72         4.68 o                         
   4   3   3        109.63         96.25         4.95 o                         
   5   3   3        203.87        229.58         5.65 o                         
   6   3   3         10.54         11.89         3.54 o                         
   7   3   3         30.94         31.62         4.63 o                         
   8   3   3         10.26         14.37         3.82 o                         
   9   3   3         30.22         32.11         4.33 o                         
  10   3   3         16.55         13.17         3.66 o                         
  11   3   3         43.17         43.10         3.93 o                         
  12   3   3          4.80          0.64         3.56 o                         
  13   3   3         14.29          9.59         3.88 o                         
  14   3   3         46.71         45.78         4.83 o                         
  15   3   3          6.28          0.69         3.41 o                         
  16   3   3         51.30         45.77         4.03 o                         
  17   3   3         74.56         74.83         3.93 o                         
  18   3   3          5.86          5.55         3.76 o                         
  19   3   3         80.71         77.18         4.71 o                         
  20   3   3         21.15         16.15         4.57 o                         
  21   3   3          0.82          0.96         3.87 o                         
  22   3   3          3.42          2.63         4.25 o                         
  23   3   3         17.80         11.26         4.24 o                         
  24   3   3          5.24          9.67         5.78 o                         
  25   3   3          2.19          0.17         4.44 o                         
   1   4   3        114.10        106.48         6.43 o                         
   2   4   3        144.64        151.64         7.60 o                         
   3   4   3        123.18        138.22         5.25 o                         
   4   4   3          7.30          6.38         3.96 o                         
   5   4   3          4.34          5.74         4.21 o                         
   6   4   3         21.88         24.18         4.17 o                         
   7   4   3        154.60        190.67         6.93 o                         
   8   4   3         15.33         13.31         3.81 o                         
   9   4   3         12.28         13.39         4.07 o                         
  10   4   3         39.39         38.48         4.31 o                         
  11   4   3        218.28        240.83         8.37 o                         
  12   4   3        197.87        178.70         8.82 o                         
  13   4   3         70.58         62.22         5.76 o                         
  14   4   3          2.01          1.14         4.09 o                         
  15   4   3          7.96          3.74         4.18 o                         
  16   4   3        101.74        112.18         7.95 o                         
  17   4   3        162.06        206.72        13.21 o                         
  18   4   3        121.33        126.10        12.48 o                         
  19   4   3         26.86         23.90         3.86 o                         
  20   4   3          1.64          3.73         3.97 o                         
  21   4   3          7.42          6.41         4.44 o                         
  22   4   3         10.39          3.47         9.02 o                         
   1   5   3          2.63          4.85         3.85 o                         
   2   5   3         15.60         14.75         4.23 o                         
   3   5   3          4.79          5.57         3.82 o                         
   4   5   3          3.89          6.28         4.45 o                         
   5   5   3          2.56          2.89         4.41 o                         
   6   5   3         12.21         13.51         4.19 o                         
   7   5   3         28.99         28.14         4.73 o                         
   8   5   3          4.16          2.81         4.21 o                         
   9   5   3          0.01         -1.08         5.02 o                         
  10   5   3          6.06          5.02         4.02 o                         
  11   5   3          3.61          2.34         4.28 o                         
  12   5   3          4.08          4.60         4.68 o                         
  13   5   3          4.38         -2.48         4.11 o                         
  14   5   3          0.68          0.59         4.05 o                         
  15   5   3         14.64          9.61         4.56 o                         
  16   5   3          4.33          4.17         6.89 o                         
   2   0   4        729.46        558.01        50.07 o                         
   4   0   4         47.16         40.83         6.53 o                         
   6   0   4        452.73        413.65        11.83 o                         
   8   0   4        765.08        868.64        17.69 o                         
  10   0   4        140.74        141.23         7.45 o                         
  12   0   4         76.51         74.39         5.80 o                         
  14   0   4        175.13        176.34        17.34 o                         
  16   0   4        282.10        295.78        34.41 o                         
  18   0   4        551.00        671.23        31.99 o                         
  20   0   4         52.34         50.14         4.98 o                         
  22   0   4        170.09        220.25        33.94 o                         
  24   0   4          5.22          6.96         5.19 o                         
  26   0   4          1.13         -2.13         5.37 o                         
  28   0   4         10.95          8.42         5.66 o                         
   0   1   4        922.53        849.70        28.69 o                         
   1   1   4        505.45        396.83        44.97 o                         
   2   1   4        161.57        140.81         7.07 o                         
   3   1   4         59.92         55.01         5.26 o                         
   4   1   4          5.85          5.61         3.20 o                         
   5   1   4        814.96        834.58        15.91 o                         
   6   1   4        964.64       1014.82        26.50 o                         
   7   1   4        744.88        683.51        21.35 o                         
   8   1   4        114.09        115.22         5.00 o                         
   9   1   4        118.99        108.29         4.80 o                         
  10   1   4        130.14        128.39         5.24 o                         
  11   1   4         22.11         21.31         3.81 o                         
  12   1   4         85.94         92.00         4.49 o                         
  13   1   4         85.22         82.95         5.16 o                         
  14   1   4         90.91         91.98         4.74 o                         
  15   1   4        157.81        160.89         6.35 o                         
  16   1   4         40.68         36.25         4.06 o                         
  17   1   4        190.20        215.68         5.68 o                         
  18   1   4        737.13        848.10        31.69 o                         
  19   1   4        461.42        543.02        19.19 o                         
  20   1   4         16.64         16.65         3.76 o                         
  21   1   4          3.13          2.10         3.92 o                         
  22   1   4         14.15         14.78         4.30 o                         
  23   1   4         19.20         14.51         4.11 o                         
  24   1   4         74.34         73.70         6.20 o                         
  25   1   4         20.59          7.04         4.37 o                         
  26   1   4          8.39          2.28         4.01 o                         
  27   1   4          3.95          1.94         4.58 o                         
  28   1   4         14.65          3.61         5.31 o                         
   0   2   4       4098.60       4077.50       557.51 o                         
   1   2   4       2209.87       2277.63        92.89 o                         
   2   2   4        495.26        462.78        27.38 o                         
   3   2   4        116.28        107.68         7.62 o                         
   4   2   4          9.35         10.84         3.72 o                         
   5   2   4        177.46        181.95         6.15 o                         
   6   2   4        374.83        406.94         7.91 o                         
   7   2   4          0.92          1.09         3.64 o                         
   8   2   4         53.37         55.32         4.58 o                         
   9   2   4         47.63         53.30         4.19 o                         
  10   2   4        112.54        109.66         4.32 o                         
  11   2   4          7.89          5.87         3.49 o                         
  12   2   4         51.62         57.80         3.62 o                         
  13   2   4         17.05         25.64         4.27 o                         
  14   2   4        177.50        203.62         6.12 o                         
  15   2   4          6.95          3.41         3.85 o                         
  16   2   4        152.66        170.62        11.17 o                         
  17   2   4        107.47        113.99         5.17 o                         
  18   2   4         22.06         17.60         3.83 o                         
  19   2   4          4.18          2.72         4.36 o                         
  20   2   4          5.45          4.67         4.38 o                         
  21   2   4         28.55         26.94         5.06 o                         
  22   2   4          4.95          3.09         4.15 o                         
  23   2   4         27.41         22.69         4.20 o                         
  24   2   4         39.07         29.41         4.98 o                         
  25   2   4         29.97         17.47         4.36 o                         
  26   2   4          6.42          2.49         4.74 o                         
   0   3   4        560.86        584.22        34.34 o                         
   1   3   4        718.77        763.58        35.18 o                         
   2   3   4        108.97        111.12         7.30 o                         
   3   3   4        227.30        229.53         9.77 o                         
   4   3   4         47.69         42.77         4.79 o                         
   5   3   4        105.99        117.87         5.45 o                         
   6   3   4          8.28          7.62         3.86 o                         
   7   3   4         72.60         79.54         4.54 o                         
   8   3   4         12.06          7.45         5.11 o                         
   9   3   4          1.46          0.54         3.58 o                         
  10   3   4         18.39         15.15         3.98 o                         
  11   3   4          2.43          0.69         4.18 o                         
  12   3   4         22.20         23.49         4.13 o                         
  13   3   4         16.01         16.65         3.35 o                         
  14   3   4         16.22         12.58         3.71 o                         
  15   3   4          8.15          4.67         3.71 o                         
  16   3   4         58.82         59.19         4.90 o                         
  17   3   4          2.09          1.81         4.73 o                         
  18   3   4          7.53          6.62         4.87 o                         
  19   3   4          5.91          3.82         4.87 o                         
  20   3   4          1.82          0.40         4.48 o                         
  21   3   4         13.52         10.57         4.31 o                         
  22   3   4          2.38          1.59         4.63 o                         
  23   3   4         31.19         20.62         5.69 o                         
  24   3   4         10.57          7.40         4.90 o                         
   0   4   4        483.67        529.40        15.70 o                         
   1   4   4        308.68        349.28         7.11 o                         
   2   4   4         58.59         57.04         4.48 o                         
   3   4   4         55.65         65.95         4.53 o                         
   4   4   4         41.30         40.76         4.62 o                         
   5   4   4         11.08         11.18         3.83 o                         
   6   4   4         51.15         53.03         4.99 o                         
   7   4   4         10.88         11.13         4.12 o                         
   8   4   4          2.98          2.67         3.76 o                         
   9   4   4         17.30         14.18         3.94 o                         
  10   4   4          5.72          1.96         4.11 o                         
  11   4   4          2.64          1.35         4.07 o                         
  12   4   4          8.23          8.33         4.17 o                         
  13   4   4         11.95          9.71         4.99 o                         
  14   4   4          1.86         -1.05         3.84 o                         
  15   4   4          2.89          5.30         4.97 o                         
  16   4   4          1.19          2.23         3.68 o                         
  17   4   4         62.27         63.49         4.81 o                         
  18   4   4         41.69         39.52         4.69 o                         
  19   4   4         43.75         34.90         8.51 o                         
  20   4   4          5.51          4.26         4.39 o                         
   0   5   4          1.02          2.72         6.38 o                         
   1   5   4          1.58          2.50         4.46 o                         
   2   5   4          4.07          4.18         4.21 o                         
   3   5   4          3.07          2.60         4.57 o                         
   4   5   4          7.18          5.73         4.30 o                         
   5   5   4         23.30         15.00         4.44 o                         
   6   5   4         17.49         12.82         4.82 o                         
   7   5   4         23.47         20.07         4.56 o                         
   8   5   4          4.16          5.41         5.14 o                         
   9   5   4          6.79          6.65         4.13 o                         
  10   5   4          2.38         -0.67         4.71 o                         
  11   5   4          3.61          1.57         4.44 o                         
  12   5   4          3.84          2.75         4.17 o                         
  13   5   4         16.01         10.27         4.65 o                         
  14   5   4         14.19         10.27         6.82 o                         
   2   0   5         35.55         21.62         9.52 o                         
   4   0   5        304.30        233.24        12.13 o                         
   6   0   5        562.55        688.43        16.78 o                         
   8   0   5        485.73        521.78        34.64 o                         
  10   0   5        116.65        133.58        10.80 o                         
  12   0   5        117.04        132.35         8.12 o                         
  14   0   5        255.24        313.74         9.87 o                         
  16   0   5        481.62        545.09        17.31 o                         
  18   0   5       1178.43       1539.80        85.09 o                         
  20   0   5        349.50        459.19        10.33 o                         
  22   0   5         28.48         25.25         5.43 o                         
  24   0   5         17.32         15.42         5.58 o                         
  26   0   5         16.27         13.33         7.93 o                         
   1   1   5        209.87        183.90         8.49 o                         
   2   1   5        341.54        350.38        14.01 o                         
   3   1   5        139.21        137.25         6.25 o                         
   4   1   5        109.88        115.97         7.72 o                         
   5   1   5         43.83         41.54         4.56 o                         
   6   1   5        702.39        747.52        36.33 o                         
   7   1   5         76.78         84.38         6.46 o                         
   8   1   5          1.83          1.22         4.31 o                         
   9   1   5         10.88          8.54         4.04 o                         
  10   1   5         41.08         45.88         5.22 o                         
  11   1   5          0.25         -0.72         3.96 o                         
  12   1   5         12.74         10.58         4.08 o                         
  13   1   5         29.73         32.96         4.06 o                         
  14   1   5         14.85         17.25         4.18 o                         
  15   1   5         19.74         16.79         4.30 o                         
  16   1   5         12.27         10.00         4.53 o                         
  17   1   5        182.96        204.02        12.36 o                         
  18   1   5        119.03        126.79        10.97 o                         
  19   1   5         68.44         68.01         4.94 o                         
  20   1   5         39.96         44.85         4.58 o                         
  21   1   5         13.26         10.53         4.34 o                         
  22   1   5         23.06         18.71         4.18 o                         
  23   1   5         20.53         14.50         4.63 o                         
  24   1   5          1.34         -0.85         4.08 o                         
  25   1   5          2.13          1.20         4.17 o                         
  26   1   5          2.16          1.75         4.25 o                         
   1   2   5         11.02          8.39         3.59 o                         
   2   2   5        374.40        405.53        16.63 o                         
   3   2   5         22.59         25.47         4.67 o                         
   4   2   5          5.21          1.54         3.72 o                         
   5   2   5         21.50         21.07         4.58 o                         
   6   2   5         12.31          9.58         4.44 o                         
   7   2   5         18.46         17.34         5.06 o                         
   8   2   5         18.64         19.69         3.63 o                         
   9   2   5          8.49         11.09         3.77 o                         
  10   2   5         72.21         73.87         4.55 o                         
  11   2   5        179.56        179.27         8.19 o                         
  12   2   5        225.66        265.31        20.84 o                         
  13   2   5        165.31        182.26         7.01 o                         
  14   2   5          6.75          2.32         3.83 o                         
  15   2   5          3.17          1.74         4.19 o                         
  16   2   5         80.32         78.02         4.73 o                         
  17   2   5         35.50         34.83         4.64 o                         
  18   2   5          5.55          6.36         4.32 o                         
  19   2   5         26.23         25.59         4.01 o                         
  20   2   5         33.77         30.83         5.20 o                         
  21   2   5         14.62         12.48         4.31 o                         
  22   2   5         25.08         14.63         4.37 o                         
  23   2   5          0.49          0.18         3.92 o                         
  24   2   5          1.04          0.31         4.29 o                         
  25   2   5          1.09          3.89         4.29 o                         
   1   3   5        255.45        239.11        18.29 o                         
   2   3   5         44.67         41.26         4.33 o                         
   3   3   5        168.55        178.39        11.02 o                         
   4   3   5          6.51          6.52         3.95 o                         
   5   3   5         41.92         41.21         4.65 o                         
   6   3   5         31.68         31.97         4.28 o                         
   7   3   5         45.06         44.92         4.38 o                         
   8   3   5          7.84          2.87         4.24 o                         
   9   3   5         16.85         13.07         4.37 o                         
  10   3   5         11.54          7.11         4.27 o                         
  11   3   5        491.89        490.00        24.36 o                         
  12   3   5         82.05         70.82         4.15 o                         
  13   3   5        175.84        178.71        13.75 o                         
  14   3   5         16.63         13.28         4.22 o                         
  15   3   5         52.45         50.08         4.25 o                         
  16   3   5          1.53          1.78         4.03 o                         
  17   3   5          3.72          2.12         4.41 o                         
  18   3   5          6.29          4.83         4.52 o                         
  19   3   5          4.73          1.82         4.57 o                         
  20   3   5          9.69          2.53         4.33 o                         
  21   3   5          7.13          4.57         4.34 o                         
  22   3   5          2.73          3.51         5.74 o                         
   1   4   5         18.97         23.59         4.27 o                         
   2   4   5          3.13          2.84         3.81 o                         
   3   4   5          8.99         10.47         4.17 o                         
   4   4   5         24.26         27.71         4.13 o                         
   5   4   5          8.01          6.88         4.20 o                         
   6   4   5         15.80         14.98         4.28 o                         
   7   4   5         19.07         18.36         4.12 o                         
   8   4   5          2.93          3.62         4.51 o                         
   9   4   5          3.13          0.73         4.49 o                         
  10   4   5          2.30          1.44         4.18 o                         
  11   4   5          1.66          3.36         4.11 o                         
  12   4   5          8.15          2.40         4.51 o                         
  13   4   5          5.89          3.08         4.58 o                         
  14   4   5          4.58          5.34         3.69 o                         
  15   4   5         14.53         14.79         4.12 o                         
  16   4   5          0.67         -0.03         3.72 o                         
  17   4   5          2.32         -0.41         4.03 o                         
  18   4   5          4.31          4.48         4.05 o                         
   1   5   5          3.64          3.24         4.31 o                         
   2   5   5          6.58          6.22         4.38 o                         
   3   5   5         11.01          7.89         5.17 o                         
   4   5   5          2.60          2.21         4.39 o                         
   5   5   5         10.89         10.52         4.84 o                         
   6   5   5         27.84         28.65         4.54 o                         
   7   5   5          4.68          5.76         4.80 o                         
   8   5   5         21.07         12.10         4.84 o                         
   9   5   5          2.42          5.14         4.51 o                         
  10   5   5          1.89          2.85         4.84 o                         
  11   5   5          1.56          1.64         5.85 o                         
   4   0   6        171.67        167.78        37.03 o                         
   6   0   6       1348.21       1416.60       180.61 o                         
   8   0   6        139.14        160.37         9.48 o                         
  10   0   6         29.06         29.79         6.03 o                         
  12   0   6         83.91         86.50         9.80 o                         
  14   0   6         95.30        115.81         8.12 o                         
  16   0   6        132.08        147.62         7.92 o                         
  18   0   6       1062.63       1413.08        82.48 o                         
  20   0   6        111.34        114.72         8.54 o                         
  22   0   6         21.26         16.27         6.58 o                         
  24   0   6         43.16         50.70         7.31 o                         
   0   1   6         36.69         29.46         7.87 o                         
   1   1   6         15.85         11.25         5.12 o                         
   2   1   6         78.92         68.27         6.35 o                         
   3   1   6         48.79         41.66         6.12 o                         
   4   1   6          4.53          2.23         4.61 o                         
   5   1   6         67.70         62.51         6.87 o                         
   6   1   6          2.40          1.13         4.86 o                         
   7   1   6         79.08         97.60         5.87 o                         
   8   1   6         63.56         74.51         6.07 o                         
   9   1   6         13.81         14.56         4.23 o                         
  10   1   6          8.92          7.72         3.59 o                         
  11   1   6          2.66          3.45         3.73 o                         
  12   1   6          1.91          2.35         4.08 o                         
  13   1   6         26.07         28.97         4.40 o                         
  14   1   6          7.56          7.08         3.83 o                         
  15   1   6         37.73         37.32         4.71 o                         
  16   1   6        147.04        175.37         8.24 o                         
  17   1   6          4.02          2.68         3.85 o                         
  18   1   6        110.27        122.97         5.71 o                         
  19   1   6         21.07         25.56         4.56 o                         
  20   1   6          4.25          4.92         4.72 o                         
  21   1   6         16.98         13.58         4.94 o                         
  22   1   6         20.20         21.50         5.05 o                         
  23   1   6          3.56          3.87         4.83 o                         
  24   1   6          4.66          2.05         4.56 o                         
   0   2   6         72.93         73.45         9.03 o                         
   1   2   6        718.67        792.92        42.35 o                         
   2   2   6        135.03        151.17         6.66 o                         
   3   2   6         47.67         40.87         4.83 o                         
   4   2   6        172.27        179.94        16.50 o                         
   5   2   6         18.70         19.11         4.46 o                         
   6   2   6          1.89          0.14         3.74 o                         
   7   2   6         55.25         60.78         4.55 o                         
   8   2   6         20.35         15.93         3.75 o                         
   9   2   6          4.24          2.77         3.59 o                         
  10   2   6         28.58         30.51         3.93 o                         
  11   2   6          9.55         10.72         4.23 o                         
  12   2   6         14.87         13.56         4.40 o                         
  13   2   6          8.22          8.39         4.25 o                         
  14   2   6          0.65          1.94         5.19 o                         
  15   2   6          6.78          5.20         4.04 o                         
  16   2   6         24.82         25.67         4.38 o                         
  17   2   6          0.38          0.28         4.35 o                         
  18   2   6          6.30          3.84         4.51 o                         
  19   2   6          0.37          0.67         4.39 o                         
  20   2   6         17.04         11.83         4.13 o                         
  21   2   6          7.75          1.08         4.70 o                         
  22   2   6          0.68          1.75         4.27 o                         
  23   2   6         30.81         15.10         5.46 o                         
   0   3   6         25.60         33.25         8.34 o                         
   1   3   6       1248.78       1648.51        31.06 o                         
   2   3   6         95.82        126.66         6.23 o                         
   3   3   6         30.55         34.29         4.72 o                         
   4   3   6          3.02          2.75         4.32 o                         
   5   3   6         17.94         15.33         4.54 o                         
   6   3   6          8.26          6.93         3.76 o                         
   7   3   6         17.69         14.97         4.91 o                         
   8   3   6          6.03          6.52         3.81 o                         
   9   3   6         64.51         57.75         6.53 o                         
  10   3   6          5.60          6.88         4.01 o                         
  11   3   6         12.72          6.04         4.79 o                         
  12   3   6          3.99          4.71         4.76 o                         
  13   3   6         59.74         60.56         4.86 o                         
  14   3   6          2.92         -0.33         4.49 o                         
  15   3   6          4.49          3.52         4.15 o                         
  16   3   6          4.96          3.62         4.49 o                         
  17   3   6          5.96          8.11         5.54 o                         
  18   3   6          0.85          1.43         4.64 o                         
  19   3   6          2.80          2.15         4.68 o                         
  20   3   6          4.28          0.99         5.24 o                         
   0   4   6         17.39         11.70         5.77 o                         
   1   4   6          7.64          8.86         4.27 o                         
   2   4   6          1.97          3.11         4.47 o                         
   3   4   6          4.60          2.34         4.95 o                         
   4   4   6          4.19          0.63         4.54 o                         
   5   4   6          1.38         -0.20         4.20 o                         
   6   4   6          1.06         -0.41         4.15 o                         
   7   4   6          6.58          2.99         4.26 o                         
   8   4   6          0.72          0.22         4.53 o                         
   9   4   6          3.67          2.32         4.21 o                         
  10   4   6          3.85          1.13         4.31 o                         
  11   4   6          1.70          1.19         3.98 o                         
  12   4   6          3.31          1.90         4.61 o                         
  13   4   6         29.30         25.84         4.65 o                         
  14   4   6          7.04          5.99         4.41 o                         
  15   4   6          0.78          0.54         4.04 o                         
   0   5   6          7.54          4.31         6.09 o                         
   1   5   6          0.06         -2.13         5.29 o                         
   2   5   6          1.98         -1.92         4.49 o                         
   3   5   6          3.27          3.14         4.51 o                         
   4   5   6         18.79         10.18         4.54 o                         
   5   5   6          8.08          7.28         6.14 o                         
   6   0   7        336.88        333.26        28.67 o                         
   8   0   7         11.71         14.87         7.55 o                         
  10   0   7         19.76         18.56         7.45 o                         
  12   0   7          8.58          3.76         5.95 o                         
  14   0   7         20.27         24.27         7.64 o                         
  16   0   7        113.26        122.32         9.26 o                         
  18   0   7        223.05        267.81        12.84 o                         
  20   0   7         17.56         20.03         6.63 o                         
  22   0   7          1.73         -2.12         6.43 o                         
   2   1   7         20.91         12.56        10.66 o                         
   3   1   7         34.41         30.83         6.79 o                         
   4   1   7          3.77          3.92         6.33 o                         
   5   1   7          1.58          1.25         5.00 o                         
   6   1   7         36.79         37.28         6.64 o                         
   7   1   7         52.46         63.74         7.02 o                         
   8   1   7         19.92         21.49         6.25 o                         
   9   1   7         11.04         11.22         5.23 o                         
  10   1   7         15.29         13.34         4.10 o                         
  11   1   7         34.37         29.21         4.66 o                         
  12   1   7         18.19         18.33         4.85 o                         
  13   1   7          0.40         -0.13         3.90 o                         
  14   1   7         48.02         48.60         5.11 o                         
  15   1   7         29.56         26.70         4.45 o                         
  16   1   7         15.91         13.15         4.53 o                         
  17   1   7        174.85        169.93        12.37 o                         
  18   1   7         75.15         77.73         6.04 o                         
  19   1   7         15.83         13.89         4.39 o                         
  20   1   7         89.63         96.92         8.68 o                         
  21   1   7         17.83         10.44         4.79 o                         
  22   1   7          5.12          1.65         3.87 o                         
   1   2   7         53.53         59.79         6.25 o                         
   2   2   7        245.82        237.86        32.26 o                         
   3   2   7          6.70          3.29         3.94 o                         
   4   2   7          8.21          6.86         4.26 o                         
   5   2   7         35.83         40.03         4.87 o                         
   6   2   7         33.56         38.54         4.93 o                         
   7   2   7         13.02          9.35         4.83 o                         
   8   2   7         21.18         16.48         4.94 o                         
   9   2   7          8.90          6.21         4.81 o                         
  10   2   7         34.62         30.55         5.28 o                         
  11   2   7        128.77        124.50        15.74 o                         
  12   2   7        124.11        126.53         6.23 o                         
  13   2   7         63.19         54.47         5.31 o                         
  14   2   7          1.52          1.39         4.40 o                         
  15   2   7          4.88          0.74         5.53 o                         
  16   2   7          8.16          5.53         4.27 o                         
  17   2   7          1.20          0.80         4.27 o                         
  18   2   7         14.32         11.23         5.32 o                         
  19   2   7          0.97         -1.32         4.74 o                         
  20   2   7          2.05          0.72         4.39 o                         
  21   2   7          0.01          2.53         8.25 o                         
   1   3   7         10.35          7.29         4.99 o                         
   2   3   7         74.43        105.43         6.81 o                         
   3   3   7          7.93          5.78         5.49 o                         
   4   3   7          4.62          2.78         5.44 o                         
   5   3   7          3.39          1.84         4.44 o                         
   6   3   7          1.87          3.38         4.78 o                         
   7   3   7         11.87         10.77         3.90 o                         
   8   3   7          5.25          5.09         4.13 o                         
   9   3   7          1.06          0.32         3.79 o                         
  10   3   7          5.16          3.46         3.87 o                         
  11   3   7         59.89         56.02         5.10 o                         
  12   3   7         21.26         19.63         4.98 o                         
  13   3   7         47.54         37.41         5.65 o                         
  14   3   7          7.64          5.30         4.81 o                         
  15   3   7          5.97          4.16         4.45 o                         
  16   3   7          2.35          1.43         5.20 o                         
  17   3   7          0.10          0.28         4.77 o                         
   1   4   7         13.18         14.41         5.37 o                         
   2   4   7         26.08         18.13         5.60 o                         
   3   4   7          4.85          3.25         4.72 o                         
   4   4   7          6.57          5.63         4.77 o                         
   5   4   7         22.38         17.95         4.64 o                         
   6   4   7          2.19          1.97         5.13 o                         
   7   4   7          2.10          3.00         4.71 o                         
   8   4   7          6.76          3.10         4.83 o                         
   9   4   7          2.83          1.40         4.39 o                         
  10   4   7          0.52          1.55         3.81 o                         
  11   4   7         22.50         15.05         4.70 o                         
   6   0   8         15.60          6.89        13.57 o                         
   8   0   8          2.39          0.50         8.13 o                         
  10   0   8          0.94          1.96         6.26 o                         
  12   0   8          4.05          5.01         7.70 o                         
  14   0   8          4.06          3.85         6.32 o                         
  16   0   8         78.06         70.34         7.93 o                         
  18   0   8         43.69         25.38         6.89 o                         
  20   0   8          5.79          0.49        12.20 o                         
   5   1   8        115.82        106.98        10.87 o                         
   6   1   8         88.12         93.20         9.99 o                         
   7   1   8          5.26          4.41         5.42 o                         
   8   1   8         21.41         18.38         5.76 o                         
   9   1   8         12.75         10.74         4.90 o                         
  10   1   8         12.66         10.70         4.64 o                         
  11   1   8          2.83          3.20         4.84 o                         
  12   1   8          9.08          6.33         5.58 o                         
  13   1   8          2.92          1.18         4.53 o                         
  14   1   8          6.01          2.88         4.59 o                         
  15   1   8         17.19         15.91         4.86 o                         
  16   1   8         29.98         24.11         5.58 o                         
  17   1   8         30.65         21.62         5.76 o                         
  18   1   8         63.69         56.33         5.92 o                         
  19   1   8         68.21         57.06         6.45 o                         
   0   2   8        274.85        317.99        34.14 o                         
   1   2   8        171.47        173.36        12.25 o                         
   2   2   8         35.90         30.75         5.83 o                         
   3   2   8          6.87          3.86         5.75 o                         
   4   2   8          2.90          2.27         5.67 o                         
   5   2   8         11.97          7.75         5.71 o                         
   6   2   8          9.72         11.38         5.77 o                         
   7   2   8          0.98          1.97         4.94 o                         
   8   2   8          9.89          8.91         5.07 o                         
   9   2   8          9.24          6.18         5.02 o                         
  10   2   8         20.65         13.18         5.36 o                         
  11   2   8          1.31          1.71         5.02 o                         
  12   2   8          2.13          1.22         5.69 o                         
  13   2   8          8.69          4.92         4.76 o                         
  14   2   8         14.00          4.95         5.36 o                         
  15   2   8          3.04          2.25         4.82 o                         
  16   2   8          4.85          5.15         5.31 o                         
  17   2   8          2.00          2.03         4.57 o                         
   0   3   8         50.83         46.72         7.74 o                         
   1   3   8         17.83          8.72         5.19 o                         
   2   3   8          3.22          2.75         4.82 o                         
   3   3   8          3.25          3.13         4.93 o                         
   4   3   8          0.37          0.02         4.84 o                         
   5   3   8          0.72          1.70         4.35 o                         
   6   3   8          1.26         -0.21         3.97 o                         
   7   3   8          4.08          4.94         4.97 o                         
   8   3   8          3.41         -0.09         5.20 o                         
   9   3   8          4.56          4.61         4.91 o                         
  10   3   8          5.40          2.73         5.33 o                         
  11   3   8          0.40          0.43         5.15 o                         
  12   3   8          5.59          3.98         4.60 o                         
  13   3   8         12.16          8.14         5.07 o                         
   0   4   8         50.46         15.84        25.18 o                         
   1   4   8         54.01         28.68        16.43 o                         
   2   4   8         33.00         13.15         6.45 o                         
   3   4   8         12.25          0.53         6.67 o                         
  10   0   9          2.57          0.63         7.60 o                         
  12   0   9         12.51          3.57         7.92 o                         
  14   0   9          6.40          0.21         8.30 o                         
  16   0   9         18.03          5.23        10.74 o                         
   7   1   9          3.47          0.59        13.29 o                         
   8   1   9         10.71          2.51         6.15 o                         
   9   1   9          6.78          2.42         6.05 o                         
  10   1   9         12.45          3.93         5.61 o                         
  11   1   9         40.57         18.04         9.93 o                         
  12   1   9         47.59         14.19         9.92 o                         
  13   1   9          9.34          1.00         5.35 o                         
  14   1   9         11.85          1.80         5.01 o                         
  15   1   9         15.31          2.54         4.93 o                         
   3   2   9          8.19          3.81        11.98 o                         
   4   2   9          0.73          0.41         6.56 o                         
   5   2   9          4.00          1.51         7.24 o                         
   6   2   9          7.44          2.36         6.55 o                         
   7   2   9          1.84          2.49         6.50 o                         
   8   2   9         18.45          9.65         6.86 o                         
   9   2   9          1.12          2.28         6.49 o                         
  10   2   9          1.58          0.94         5.28 o                         
  11   2   9         10.62          4.43         5.56 o                         
  12   2   9          1.22          0.24         5.80 o                         
   1   3   9          9.63          4.33         4.81 o                         
   2   3   9          0.12          0.05         4.95 o                         
   3   3   9          7.62          2.41         5.11 o                         
   4   3   9          5.86          1.35         5.04 o                         
   5   3   9          8.60          4.61         5.86 o                         
   6   3   9          1.47         -0.92        12.96 o                         
                                                                                
